# Supplementary material for: A transcriptomic survey of the impact of environmental stress on response to dengue virus in the mosquito, Aedes aegypti
Source: PLoS Negl Trop Dis. 2018 Jun 11;12(6):e0006568. doi: 10.1371/journal.pntd.0006568 (PMC6013235; doi:10.1371/journal.pntd.0006568)
Supplement: S1 Table — (XLSX) [file pntd.0006568.s001.xlsx]

## Sheet: Module A
	x
1	AAEL_AAEL000044
2	AAEL_AAEL000066
3	AAEL_AAEL000068
4	AAEL_AAEL000311
5	AAEL_AAEL000433
6	AAEL_AAEL000459
7	AAEL_AAEL000687
8	AAEL_AAEL000698
9	AAEL_AAEL000720
10	AAEL_AAEL000748
11	AAEL_AAEL000793
12	AAEL_AAEL000839
13	AAEL_AAEL000943
14	AAEL_AAEL000950
15	AAEL_AAEL000963
16	AAEL_AAEL001061
17	AAEL_AAEL001375
18	AAEL_AAEL001427
19	AAEL_AAEL001488
20	AAEL_AAEL001492
21	AAEL_AAEL001517
22	AAEL_AAEL001676
23	AAEL_AAEL001781
24	AAEL_AAEL001785
25	AAEL_AAEL001835
26	AAEL_AAEL001891
27	AAEL_AAEL002074
28	AAEL_AAEL002182
29	AAEL_AAEL002253
30	AAEL_AAEL002390
31	AAEL_AAEL002406
32	AAEL_AAEL002473
33	AAEL_AAEL002477
34	AAEL_AAEL002487
35	AAEL_AAEL002549
36	AAEL_AAEL002592
37	AAEL_AAEL002599
38	AAEL_AAEL002784
39	AAEL_AAEL002810
40	AAEL_AAEL002830
41	AAEL_AAEL002847
42	AAEL_AAEL002852
43	AAEL_AAEL002891
44	AAEL_AAEL002905
45	AAEL_AAEL002906
46	AAEL_AAEL002908
47	AAEL_AAEL002917
48	AAEL_AAEL003001
49	AAEL_AAEL003100
50	AAEL_AAEL003194
51	AAEL_AAEL003355
52	AAEL_AAEL003380
53	AAEL_AAEL003527
54	AAEL_AAEL003568
55	AAEL_AAEL003601
56	AAEL_AAEL003651
57	AAEL_AAEL003676
58	AAEL_AAEL003726
59	AAEL_AAEL003737
60	AAEL_AAEL003804
61	AAEL_AAEL003817
62	AAEL_AAEL003889
63	AAEL_AAEL003903
64	AAEL_AAEL003927
65	AAEL_AAEL004308
66	AAEL_AAEL004330
67	AAEL_AAEL004350
68	AAEL_AAEL004361
69	AAEL_AAEL004378
70	AAEL_AAEL004407
71	AAEL_AAEL004470
72	AAEL_AAEL004493
73	AAEL_AAEL004524
74	AAEL_AAEL004537
75	AAEL_AAEL004676
76	AAEL_AAEL004732
77	AAEL_AAEL004855
78	AAEL_AAEL004870
79	AAEL_AAEL004918
80	AAEL_AAEL004937
81	AAEL_AAEL005052
82	AAEL_AAEL005109
83	AAEL_AAEL005480
84	AAEL_AAEL005518
85	AAEL_AAEL005638
86	AAEL_AAEL005672
87	AAEL_AAEL005744
88	AAEL_AAEL005789
89	AAEL_AAEL005841
90	AAEL_AAEL005850
91	AAEL_AAEL005938
92	AAEL_AAEL006065
93	AAEL_AAEL006108
94	AAEL_AAEL006193
95	AAEL_AAEL006234
96	AAEL_AAEL006317
97	AAEL_AAEL006333
98	AAEL_AAEL006342
99	AAEL_AAEL006347
100	AAEL_AAEL006374
101	AAEL_AAEL006390
102	AAEL_AAEL006419
103	AAEL_AAEL006478
104	AAEL_AAEL006556
105	AAEL_AAEL006660
106	AAEL_AAEL006662
107	AAEL_AAEL006666
108	AAEL_AAEL006670
109	AAEL_AAEL006690
110	AAEL_AAEL006712
111	AAEL_AAEL006788
112	AAEL_AAEL006827
113	AAEL_AAEL006830
114	AAEL_AAEL006984
115	AAEL_AAEL006989
116	AAEL_AAEL007007
117	AAEL_AAEL007009
118	AAEL_AAEL007011
119	AAEL_AAEL007024
120	AAEL_AAEL007046
121	AAEL_AAEL007081
122	AAEL_AAEL007113
123	AAEL_AAEL007130
124	AAEL_AAEL007208
125	AAEL_AAEL007243
126	AAEL_AAEL007392
127	AAEL_AAEL007585
128	AAEL_AAEL007757
129	AAEL_AAEL007788
130	AAEL_AAEL007939
131	AAEL_AAEL007982
132	AAEL_AAEL008101
133	AAEL_AAEL008137
134	AAEL_AAEL008141
135	AAEL_AAEL008182
136	AAEL_AAEL008316
137	AAEL_AAEL008388
138	AAEL_AAEL008449
139	AAEL_AAEL008519
140	AAEL_AAEL008531
141	AAEL_AAEL008535
142	AAEL_AAEL008575
143	AAEL_AAEL008598
144	AAEL_AAEL008599
145	AAEL_AAEL008675
146	AAEL_AAEL008699
147	AAEL_AAEL008880
148	AAEL_AAEL008882
149	AAEL_AAEL009108
150	AAEL_AAEL009263
151	AAEL_AAEL009519
152	AAEL_AAEL009523
153	AAEL_AAEL009567
154	AAEL_AAEL009568
155	AAEL_AAEL009636
156	AAEL_AAEL009698
157	AAEL_AAEL009821
158	AAEL_AAEL009859
159	AAEL_AAEL009882
160	AAEL_AAEL009945
161	AAEL_AAEL009962
162	AAEL_AAEL009993
163	AAEL_AAEL010024
164	AAEL_AAEL010081
165	AAEL_AAEL010086
166	AAEL_AAEL010196
167	AAEL_AAEL010228
168	AAEL_AAEL010235
169	AAEL_AAEL010242
170	AAEL_AAEL010253
171	AAEL_AAEL010344
172	AAEL_AAEL010407
173	AAEL_AAEL010511
174	AAEL_AAEL010644
175	AAEL_AAEL010691
176	AAEL_AAEL010709
177	AAEL_AAEL010742
178	AAEL_AAEL010754
179	AAEL_AAEL010762
180	AAEL_AAEL010766
181	AAEL_AAEL010830
182	AAEL_AAEL010924
183	AAEL_AAEL010939
184	AAEL_AAEL011121
185	AAEL_AAEL011195
186	AAEL_AAEL011203
187	AAEL_AAEL011251
188	AAEL_AAEL011254
189	AAEL_AAEL011255
190	AAEL_AAEL011309
191	AAEL_AAEL011350
192	AAEL_AAEL011394
193	AAEL_AAEL011397
194	AAEL_AAEL011714
195	AAEL_AAEL011811
196	AAEL_AAEL011884
197	AAEL_AAEL011897
198	AAEL_AAEL012107
199	AAEL_AAEL012136
200	AAEL_AAEL012209
201	AAEL_AAEL012251
202	AAEL_AAEL012339
203	AAEL_AAEL012343
204	AAEL_AAEL012410
205	AAEL_AAEL012419
206	AAEL_AAEL012440
207	AAEL_AAEL012486
208	AAEL_AAEL012499
209	AAEL_AAEL012504
210	AAEL_AAEL012545
211	AAEL_AAEL012546
212	AAEL_AAEL012593
213	AAEL_AAEL012813
214	AAEL_AAEL012828
215	AAEL_AAEL012830
216	AAEL_AAEL012846
217	AAEL_AAEL012876
218	AAEL_AAEL012882
219	AAEL_AAEL012959
220	AAEL_AAEL013126
221	AAEL_AAEL013338
222	AAEL_AAEL013714
223	AAEL_AAEL013738
224	AAEL_AAEL013864
225	AAEL_AAEL013877
226	AAEL_AAEL013950
227	AAEL_AAEL013994
228	AAEL_AAEL014025
229	AAEL_AAEL014052
230	AAEL_AAEL014130
231	AAEL_AAEL014561
232	AAEL_AAEL014562
233	AAEL_AAEL014608
234	AAEL_AAEL014665
235	AAEL_AAEL014755
236	AAEL_AAEL014832
237	AAEL_AAEL014901
238	AAEL_AAEL015061
239	AAEL_AAEL015296
240	AAEL_AAEL015342
241	AAEL_AAEL015541
242	AAEL_AAEL017052
243	AAEL_AAEL017195
244	AAEL_AAEL017242
245	AAEL_AAEL017269
246	AAEL_AAEL017329
247	AAEL_AAEL017367
248	AAEL_AAEL018034
249	AAEL_AAEL018354

## Sheet: Module B
	x
1	AAEL_AAEL000007
2	AAEL_AAEL000008
3	AAEL_AAEL000034
4	AAEL_AAEL000038
5	AAEL_AAEL000055
6	AAEL_AAEL000094
7	AAEL_AAEL000119
8	AAEL_AAEL000132
9	AAEL_AAEL000188
10	AAEL_AAEL000258
11	AAEL_AAEL000284
12	AAEL_AAEL000287
13	AAEL_AAEL000301
14	AAEL_AAEL000338
15	AAEL_AAEL000388
16	AAEL_AAEL000415
17	AAEL_AAEL000422
18	AAEL_AAEL000425
19	AAEL_AAEL000436
20	AAEL_AAEL000471
21	AAEL_AAEL000472
22	AAEL_AAEL000478
23	AAEL_AAEL000488
24	AAEL_AAEL000569
25	AAEL_AAEL000636
26	AAEL_AAEL000642
27	AAEL_AAEL000752
28	AAEL_AAEL000789
29	AAEL_AAEL000815
30	AAEL_AAEL000867
31	AAEL_AAEL000874
32	AAEL_AAEL000889
33	AAEL_AAEL000903
34	AAEL_AAEL000926
35	AAEL_AAEL000978
36	AAEL_AAEL001056
37	AAEL_AAEL001122
38	AAEL_AAEL001124
39	AAEL_AAEL001169
40	AAEL_AAEL001171
41	AAEL_AAEL001173
42	AAEL_AAEL001225
43	AAEL_AAEL001235
44	AAEL_AAEL001241
45	AAEL_AAEL001293
46	AAEL_AAEL001307
47	AAEL_AAEL001351
48	AAEL_AAEL001370
49	AAEL_AAEL001407
50	AAEL_AAEL001446
51	AAEL_AAEL001459
52	AAEL_AAEL001506
53	AAEL_AAEL001513
54	AAEL_AAEL001593
55	AAEL_AAEL001595
56	AAEL_AAEL001645
57	AAEL_AAEL001782
58	AAEL_AAEL001795
59	AAEL_AAEL001808
60	AAEL_AAEL001866
61	AAEL_AAEL001869
62	AAEL_AAEL001902
63	AAEL_AAEL001926
64	AAEL_AAEL002042
65	AAEL_AAEL002062
66	AAEL_AAEL002134
67	AAEL_AAEL002196
68	AAEL_AAEL002221
69	AAEL_AAEL002258
70	AAEL_AAEL002299
71	AAEL_AAEL002347
72	AAEL_AAEL002360
73	AAEL_AAEL002402
74	AAEL_AAEL002438
75	AAEL_AAEL002454
76	AAEL_AAEL002490
77	AAEL_AAEL002503
78	AAEL_AAEL002509
79	AAEL_AAEL002518
80	AAEL_AAEL002528
81	AAEL_AAEL002541
82	AAEL_AAEL002542
83	AAEL_AAEL002545
84	AAEL_AAEL002554
85	AAEL_AAEL002626
86	AAEL_AAEL002662
87	AAEL_AAEL002673
88	AAEL_AAEL002687
89	AAEL_AAEL002703
90	AAEL_AAEL002757
91	AAEL_AAEL002763
92	AAEL_AAEL002816
93	AAEL_AAEL002861
94	AAEL_AAEL002869
95	AAEL_AAEL002902
96	AAEL_AAEL002920
97	AAEL_AAEL002980
98	AAEL_AAEL003022
99	AAEL_AAEL003046
100	AAEL_AAEL003058
101	AAEL_AAEL003063
102	AAEL_AAEL003070
103	AAEL_AAEL003071
104	AAEL_AAEL003093
105	AAEL_AAEL003119
106	AAEL_AAEL003136
107	AAEL_AAEL003154
108	AAEL_AAEL003160
109	AAEL_AAEL003185
110	AAEL_AAEL003209
111	AAEL_AAEL003219
112	AAEL_AAEL003255
113	AAEL_AAEL003286
114	AAEL_AAEL003288
115	AAEL_AAEL003294
116	AAEL_AAEL003306
117	AAEL_AAEL003317
118	AAEL_AAEL003319
119	AAEL_AAEL003402
120	AAEL_AAEL003435
121	AAEL_AAEL003443
122	AAEL_AAEL003516
123	AAEL_AAEL003555
124	AAEL_AAEL003592
125	AAEL_AAEL003635
126	AAEL_AAEL003736
127	AAEL_AAEL003772
128	AAEL_AAEL003779
129	AAEL_AAEL003799
130	AAEL_AAEL003870
131	AAEL_AAEL003975
132	AAEL_AAEL003977
133	AAEL_AAEL003981
134	AAEL_AAEL003985
135	AAEL_AAEL003986
136	AAEL_AAEL004028
137	AAEL_AAEL004062
138	AAEL_AAEL004171
139	AAEL_AAEL004213
140	AAEL_AAEL004217
141	AAEL_AAEL004349
142	AAEL_AAEL004366
143	AAEL_AAEL004370
144	AAEL_AAEL004480
145	AAEL_AAEL004511
146	AAEL_AAEL004514
147	AAEL_AAEL004526
148	AAEL_AAEL004527
149	AAEL_AAEL004532
150	AAEL_AAEL004644
151	AAEL_AAEL004662
152	AAEL_AAEL004671
153	AAEL_AAEL004709
154	AAEL_AAEL004791
155	AAEL_AAEL004813
156	AAEL_AAEL004818
157	AAEL_AAEL004852
158	AAEL_AAEL004853
159	AAEL_AAEL004862
160	AAEL_AAEL004865
161	AAEL_AAEL004873
162	AAEL_AAEL004884
163	AAEL_AAEL004905
164	AAEL_AAEL004909
165	AAEL_AAEL004947
166	AAEL_AAEL005030
167	AAEL_AAEL005038
168	AAEL_AAEL005040
169	AAEL_AAEL005062
170	AAEL_AAEL005068
171	AAEL_AAEL005071
172	AAEL_AAEL005130
173	AAEL_AAEL005131
174	AAEL_AAEL005171
175	AAEL_AAEL005186
176	AAEL_AAEL005197
177	AAEL_AAEL005212
178	AAEL_AAEL005220
179	AAEL_AAEL005221
180	AAEL_AAEL005230
181	AAEL_AAEL005327
182	AAEL_AAEL005335
183	AAEL_AAEL005342
184	AAEL_AAEL005375
185	AAEL_AAEL005406
186	AAEL_AAEL005410
187	AAEL_AAEL005417
188	AAEL_AAEL005429
189	AAEL_AAEL005470
190	AAEL_AAEL005496
191	AAEL_AAEL005588
192	AAEL_AAEL005653
193	AAEL_AAEL005663
194	AAEL_AAEL005669
195	AAEL_AAEL005670
196	AAEL_AAEL005699
197	AAEL_AAEL005700
198	AAEL_AAEL005763
199	AAEL_AAEL005781
200	AAEL_AAEL005944
201	AAEL_AAEL005948
202	AAEL_AAEL005979
203	AAEL_AAEL005996
204	AAEL_AAEL006041
205	AAEL_AAEL006067
206	AAEL_AAEL006117
207	AAEL_AAEL006150
208	AAEL_AAEL006158
209	AAEL_AAEL006239
210	AAEL_AAEL006240
211	AAEL_AAEL006245
212	AAEL_AAEL006294
213	AAEL_AAEL006339
214	AAEL_AAEL006343
215	AAEL_AAEL006364
216	AAEL_AAEL006389
217	AAEL_AAEL006401
218	AAEL_AAEL006473
219	AAEL_AAEL006479
220	AAEL_AAEL006531
221	AAEL_AAEL006543
222	AAEL_AAEL006583
223	AAEL_AAEL006594
224	AAEL_AAEL006598
225	AAEL_AAEL006649
226	AAEL_AAEL006759
227	AAEL_AAEL006782
228	AAEL_AAEL006848
229	AAEL_AAEL006856
230	AAEL_AAEL006883
231	AAEL_AAEL006894
232	AAEL_AAEL006919
233	AAEL_AAEL007018
234	AAEL_AAEL007028
235	AAEL_AAEL007097
236	AAEL_AAEL007126
237	AAEL_AAEL007158
238	AAEL_AAEL007216
239	AAEL_AAEL007226
240	AAEL_AAEL007228
241	AAEL_AAEL007236
242	AAEL_AAEL007289
243	AAEL_AAEL007375
244	AAEL_AAEL007390
245	AAEL_AAEL007415
246	AAEL_AAEL007421
247	AAEL_AAEL007435
248	AAEL_AAEL007436
249	AAEL_AAEL007463
250	AAEL_AAEL007503
251	AAEL_AAEL007536
252	AAEL_AAEL007584
253	AAEL_AAEL007590
254	AAEL_AAEL007610
255	AAEL_AAEL007752
256	AAEL_AAEL007763
257	AAEL_AAEL007804
258	AAEL_AAEL007815
259	AAEL_AAEL007843
260	AAEL_AAEL007848
261	AAEL_AAEL007874
262	AAEL_AAEL007913
263	AAEL_AAEL007984
264	AAEL_AAEL007997
265	AAEL_AAEL008020
266	AAEL_AAEL008041
267	AAEL_AAEL008128
268	AAEL_AAEL008136
269	AAEL_AAEL008147
270	AAEL_AAEL008300
271	AAEL_AAEL008355
272	AAEL_AAEL008370
273	AAEL_AAEL008385
274	AAEL_AAEL008398
275	AAEL_AAEL008416
276	AAEL_AAEL008475
277	AAEL_AAEL008478
278	AAEL_AAEL008572
279	AAEL_AAEL008577
280	AAEL_AAEL008629
281	AAEL_AAEL008635
282	AAEL_AAEL008663
283	AAEL_AAEL008672
284	AAEL_AAEL008676
285	AAEL_AAEL008745
286	AAEL_AAEL008789
287	AAEL_AAEL008793
288	AAEL_AAEL008799
289	AAEL_AAEL008820
290	AAEL_AAEL008821
291	AAEL_AAEL008886
292	AAEL_AAEL008924
293	AAEL_AAEL008935
294	AAEL_AAEL008942
295	AAEL_AAEL008955
296	AAEL_AAEL009023
297	AAEL_AAEL009080
298	AAEL_AAEL009097
299	AAEL_AAEL009100
300	AAEL_AAEL009105
301	AAEL_AAEL009142
302	AAEL_AAEL009195
303	AAEL_AAEL009196
304	AAEL_AAEL009199
305	AAEL_AAEL009331
306	AAEL_AAEL009407
307	AAEL_AAEL009413
308	AAEL_AAEL009475
309	AAEL_AAEL009499
310	AAEL_AAEL009556
311	AAEL_AAEL009576
312	AAEL_AAEL009588
313	AAEL_AAEL009603
314	AAEL_AAEL009612
315	AAEL_AAEL009621
316	AAEL_AAEL009627
317	AAEL_AAEL009635
318	AAEL_AAEL009648
319	AAEL_AAEL009668
320	AAEL_AAEL009873
321	AAEL_AAEL009917
322	AAEL_AAEL009936
323	AAEL_AAEL009953
324	AAEL_AAEL009981
325	AAEL_AAEL009999
326	AAEL_AAEL010005
327	AAEL_AAEL010009
328	AAEL_AAEL010012
329	AAEL_AAEL010042
330	AAEL_AAEL010049
331	AAEL_AAEL010053
332	AAEL_AAEL010071
333	AAEL_AAEL010113
334	AAEL_AAEL010121
335	AAEL_AAEL010122
336	AAEL_AAEL010149
337	AAEL_AAEL010210
338	AAEL_AAEL010314
339	AAEL_AAEL010327
340	AAEL_AAEL010338
341	AAEL_AAEL010369
342	AAEL_AAEL010379
343	AAEL_AAEL010391
344	AAEL_AAEL010404
345	AAEL_AAEL010427
346	AAEL_AAEL010430
347	AAEL_AAEL010464
348	AAEL_AAEL010468
349	AAEL_AAEL010546
350	AAEL_AAEL010564
351	AAEL_AAEL010577
352	AAEL_AAEL010581
353	AAEL_AAEL010653
354	AAEL_AAEL010716
355	AAEL_AAEL010730
356	AAEL_AAEL010804
357	AAEL_AAEL010921
358	AAEL_AAEL010935
359	AAEL_AAEL011006
360	AAEL_AAEL011026
361	AAEL_AAEL011070
362	AAEL_AAEL011095
363	AAEL_AAEL011096
364	AAEL_AAEL011114
365	AAEL_AAEL011123
366	AAEL_AAEL011126
367	AAEL_AAEL011201
368	AAEL_AAEL011210
369	AAEL_AAEL011249
370	AAEL_AAEL011282
371	AAEL_AAEL011293
372	AAEL_AAEL011297
373	AAEL_AAEL011357
374	AAEL_AAEL011412
375	AAEL_AAEL011420
376	AAEL_AAEL011436
377	AAEL_AAEL011522
378	AAEL_AAEL011575
379	AAEL_AAEL011597
380	AAEL_AAEL011660
381	AAEL_AAEL011676
382	AAEL_AAEL011696
383	AAEL_AAEL011700
384	AAEL_AAEL011756
385	AAEL_AAEL011762
386	AAEL_AAEL011767
387	AAEL_AAEL011768
388	AAEL_AAEL011831
389	AAEL_AAEL011892
390	AAEL_AAEL011906
391	AAEL_AAEL011911
392	AAEL_AAEL012044
393	AAEL_AAEL012055
394	AAEL_AAEL012143
395	AAEL_AAEL012177
396	AAEL_AAEL012184
397	AAEL_AAEL012235
398	AAEL_AAEL012282
399	AAEL_AAEL012315
400	AAEL_AAEL012323
401	AAEL_AAEL012340
402	AAEL_AAEL012348
403	AAEL_AAEL012383
404	AAEL_AAEL012401
405	AAEL_AAEL012415
406	AAEL_AAEL012417
407	AAEL_AAEL012418
408	AAEL_AAEL012433
409	AAEL_AAEL012439
410	AAEL_AAEL012498
411	AAEL_AAEL012525
412	AAEL_AAEL012555
413	AAEL_AAEL012567
414	AAEL_AAEL012578
415	AAEL_AAEL012618
416	AAEL_AAEL012657
417	AAEL_AAEL012676
418	AAEL_AAEL012693
419	AAEL_AAEL012709
420	AAEL_AAEL012731
421	AAEL_AAEL012831
422	AAEL_AAEL012851
423	AAEL_AAEL012852
424	AAEL_AAEL012864
425	AAEL_AAEL012874
426	AAEL_AAEL012928
427	AAEL_AAEL013010
428	AAEL_AAEL013015
429	AAEL_AAEL013027
430	AAEL_AAEL013049
431	AAEL_AAEL013063
432	AAEL_AAEL013065
433	AAEL_AAEL013085
434	AAEL_AAEL013154
435	AAEL_AAEL013176
436	AAEL_AAEL013181
437	AAEL_AAEL013232
438	AAEL_AAEL013239
439	AAEL_AAEL013309
440	AAEL_AAEL013310
441	AAEL_AAEL013332
442	AAEL_AAEL013341
443	AAEL_AAEL013342
444	AAEL_AAEL013345
445	AAEL_AAEL013347
446	AAEL_AAEL013350
447	AAEL_AAEL013397
448	AAEL_AAEL013472
449	AAEL_AAEL013479
450	AAEL_AAEL013482
451	AAEL_AAEL013525
452	AAEL_AAEL013608
453	AAEL_AAEL013685
454	AAEL_AAEL013728
455	AAEL_AAEL013768
456	AAEL_AAEL013806
457	AAEL_AAEL013811
458	AAEL_AAEL013831
459	AAEL_AAEL013850
460	AAEL_AAEL013851
461	AAEL_AAEL013856
462	AAEL_AAEL013978
463	AAEL_AAEL013987
464	AAEL_AAEL013995
465	AAEL_AAEL014054
466	AAEL_AAEL014128
467	AAEL_AAEL014199
468	AAEL_AAEL014249
469	AAEL_AAEL014294
470	AAEL_AAEL014296
471	AAEL_AAEL014309
472	AAEL_AAEL014381
473	AAEL_AAEL014428
474	AAEL_AAEL014506
475	AAEL_AAEL014528
476	AAEL_AAEL014537
477	AAEL_AAEL014585
478	AAEL_AAEL014630
479	AAEL_AAEL014631
480	AAEL_AAEL014680
481	AAEL_AAEL014709
482	AAEL_AAEL014714
483	AAEL_AAEL014748
484	AAEL_AAEL014760
485	AAEL_AAEL014762
486	AAEL_AAEL014842
487	AAEL_AAEL014844
488	AAEL_AAEL014847
489	AAEL_AAEL014852
490	AAEL_AAEL014904
491	AAEL_AAEL014906
492	AAEL_AAEL014908
493	AAEL_AAEL014921
494	AAEL_AAEL014932
495	AAEL_AAEL014995
496	AAEL_AAEL015043
497	AAEL_AAEL015051
498	AAEL_AAEL015064
499	AAEL_AAEL015090
500	AAEL_AAEL015216
501	AAEL_AAEL015218
502	AAEL_AAEL015247
503	AAEL_AAEL015338
504	AAEL_AAEL015442
505	AAEL_AAEL015461
506	AAEL_AAEL015594
507	AAEL_AAEL015644
508	AAEL_AAEL016971
509	AAEL_AAEL016992
510	AAEL_AAEL017005
511	AAEL_AAEL017075
512	AAEL_AAEL017093
513	AAEL_AAEL017101
514	AAEL_AAEL017113
515	AAEL_AAEL017139
516	AAEL_AAEL017154
517	AAEL_AAEL017208
518	AAEL_AAEL017223
519	AAEL_AAEL017286
520	AAEL_AAEL017350
521	AAEL_AAEL017378
522	AAEL_AAEL017386
523	AAEL_AAEL017403
524	AAEL_AAEL017422
525	AAEL_AAEL017457
526	AAEL_AAEL017533
527	AAEL_AAEL017538
528	AAEL_AAEL017563
529	AAEL_AAEL017702
530	AAEL_AAEL017973
531	AAEL_AAEL017974
532	AAEL_AAEL017975
533	AAEL_AAEL017979
534	AAEL_AAEL017980
535	AAEL_AAEL017981
536	AAEL_AAEL017986
537	AAEL_AAEL018172
538	AAEL_AAEL018186
539	AAEL_AAEL018201
540	AAEL_AAEL018208
541	AAEL_AAEL018267
542	AAEL_AAEL018274
543	AAEL_AAEL018304

## Sheet: Module C
	x
1	AAEL_AAEL000186
2	AAEL_AAEL000221
3	AAEL_AAEL000235
4	AAEL_AAEL000551
5	AAEL_AAEL000641
6	AAEL_AAEL000670
7	AAEL_AAEL000973
8	AAEL_AAEL001046
9	AAEL_AAEL001134
10	AAEL_AAEL001170
11	AAEL_AAEL001209
12	AAEL_AAEL001215
13	AAEL_AAEL001590
14	AAEL_AAEL001900
15	AAEL_AAEL001961
16	AAEL_AAEL002158
17	AAEL_AAEL002269
18	AAEL_AAEL002546
19	AAEL_AAEL002731
20	AAEL_AAEL002804
21	AAEL_AAEL002950
22	AAEL_AAEL003125
23	AAEL_AAEL003195
24	AAEL_AAEL003365
25	AAEL_AAEL003503
26	AAEL_AAEL003581
27	AAEL_AAEL003606
28	AAEL_AAEL003754
29	AAEL_AAEL003781
30	AAEL_AAEL003993
31	AAEL_AAEL004178
32	AAEL_AAEL004313
33	AAEL_AAEL004665
34	AAEL_AAEL004682
35	AAEL_AAEL005089
36	AAEL_AAEL005127
37	AAEL_AAEL005193
38	AAEL_AAEL005336
39	AAEL_AAEL005384
40	AAEL_AAEL005545
41	AAEL_AAEL005727
42	AAEL_AAEL005739
43	AAEL_AAEL005833
44	AAEL_AAEL006085
45	AAEL_AAEL006634
46	AAEL_AAEL006668
47	AAEL_AAEL007162
48	AAEL_AAEL007385
49	AAEL_AAEL007555
50	AAEL_AAEL007826
51	AAEL_AAEL008046
52	AAEL_AAEL008341
53	AAEL_AAEL008471
54	AAEL_AAEL008527
55	AAEL_AAEL009032
56	AAEL_AAEL009766
57	AAEL_AAEL009781
58	AAEL_AAEL010008
59	AAEL_AAEL010015
60	AAEL_AAEL010276
61	AAEL_AAEL010288
62	AAEL_AAEL010326
63	AAEL_AAEL010640
64	AAEL_AAEL011112
65	AAEL_AAEL011137
66	AAEL_AAEL011515
67	AAEL_AAEL011520
68	AAEL_AAEL011584
69	AAEL_AAEL011979
70	AAEL_AAEL012318
71	AAEL_AAEL012588
72	AAEL_AAEL012739
73	AAEL_AAEL012825
74	AAEL_AAEL012974
75	AAEL_AAEL012994
76	AAEL_AAEL013529
77	AAEL_AAEL013661
78	AAEL_AAEL013904
79	AAEL_AAEL014310
80	AAEL_AAEL014330
81	AAEL_AAEL014426
82	AAEL_AAEL014719
83	AAEL_AAEL016976
84	AAEL_AAEL017256
85	AAEL_AAEL017333
86	AAEL_AAEL017540
87	AAEL_AAEL017551
88	AAEL_AAEL018240
89	AAEL_AAEL018282

## Sheet: Module D
	x
1	AAEL_AAEL000213
2	AAEL_AAEL000264
3	AAEL_AAEL000500
4	AAEL_AAEL000674
5	AAEL_AAEL000677
6	AAEL_AAEL000778
7	AAEL_AAEL000797
8	AAEL_AAEL000807
9	AAEL_AAEL000859
10	AAEL_AAEL000905
11	AAEL_AAEL001000
12	AAEL_AAEL001052
13	AAEL_AAEL001085
14	AAEL_AAEL001087
15	AAEL_AAEL001177
16	AAEL_AAEL001198
17	AAEL_AAEL001409
18	AAEL_AAEL001532
19	AAEL_AAEL001533
20	AAEL_AAEL001588
21	AAEL_AAEL001656
22	AAEL_AAEL001693
23	AAEL_AAEL001701
24	AAEL_AAEL001707
25	AAEL_AAEL001722
26	AAEL_AAEL001746
27	AAEL_AAEL001788
28	AAEL_AAEL001887
29	AAEL_AAEL002080
30	AAEL_AAEL002185
31	AAEL_AAEL002560
32	AAEL_AAEL002701
33	AAEL_AAEL002937
34	AAEL_AAEL002963
35	AAEL_AAEL002992
36	AAEL_AAEL003332
37	AAEL_AAEL003508
38	AAEL_AAEL003524
39	AAEL_AAEL003664
40	AAEL_AAEL003742
41	AAEL_AAEL003908
42	AAEL_AAEL003941
43	AAEL_AAEL004090
44	AAEL_AAEL004167
45	AAEL_AAEL004229
46	AAEL_AAEL004335
47	AAEL_AAEL004542
48	AAEL_AAEL004686
49	AAEL_AAEL004708
50	AAEL_AAEL004956
51	AAEL_AAEL005045
52	AAEL_AAEL005288
53	AAEL_AAEL005314
54	AAEL_AAEL005329
55	AAEL_AAEL005832
56	AAEL_AAEL005972
57	AAEL_AAEL006375
58	AAEL_AAEL006381
59	AAEL_AAEL006466
60	AAEL_AAEL006484
61	AAEL_AAEL007030
62	AAEL_AAEL007191
63	AAEL_AAEL007237
64	AAEL_AAEL007286
65	AAEL_AAEL007416
66	AAEL_AAEL007432
67	AAEL_AAEL007484
68	AAEL_AAEL007799
69	AAEL_AAEL007812
70	AAEL_AAEL008028
71	AAEL_AAEL008098
72	AAEL_AAEL008386
73	AAEL_AAEL008631
74	AAEL_AAEL008656
75	AAEL_AAEL008693
76	AAEL_AAEL008728
77	AAEL_AAEL008741
78	AAEL_AAEL008879
79	AAEL_AAEL009111
80	AAEL_AAEL009166
81	AAEL_AAEL009272
82	AAEL_AAEL009323
83	AAEL_AAEL009762
84	AAEL_AAEL009843
85	AAEL_AAEL009935
86	AAEL_AAEL010065
87	AAEL_AAEL010109
88	AAEL_AAEL010123
89	AAEL_AAEL010248
90	AAEL_AAEL010339
91	AAEL_AAEL010435
92	AAEL_AAEL010587
93	AAEL_AAEL010650
94	AAEL_AAEL010687
95	AAEL_AAEL010937
96	AAEL_AAEL011158
97	AAEL_AAEL011212
98	AAEL_AAEL011323
99	AAEL_AAEL011338
100	AAEL_AAEL011704
101	AAEL_AAEL011773
102	AAEL_AAEL012041
103	AAEL_AAEL012100
104	AAEL_AAEL012187
105	AAEL_AAEL012240
106	AAEL_AAEL012265
107	AAEL_AAEL012757
108	AAEL_AAEL012783
109	AAEL_AAEL012827
110	AAEL_AAEL012841
111	AAEL_AAEL013114
112	AAEL_AAEL013127
113	AAEL_AAEL013363
114	AAEL_AAEL013406
115	AAEL_AAEL013521
116	AAEL_AAEL013584
117	AAEL_AAEL013611
118	AAEL_AAEL013642
119	AAEL_AAEL013658
120	AAEL_AAEL013717
121	AAEL_AAEL013884
122	AAEL_AAEL014014
123	AAEL_AAEL014298
124	AAEL_AAEL014299
125	AAEL_AAEL014321
126	AAEL_AAEL014412
127	AAEL_AAEL015019
128	AAEL_AAEL015136
129	AAEL_AAEL015341
130	AAEL_AAEL017209
131	AAEL_AAEL017402
132	AAEL_AAEL017500
133	AAEL_AAEL017597
134	AAEL_AAEL017944
135	AAEL_AAEL018061
136	AAEL_AAEL018191
137	AAEL_AAEL018323
138	AAEL_AAEL018469

## Sheet: Module E
	x
1	AAEL_AAEL000019
2	AAEL_AAEL000062
3	AAEL_AAEL000163
4	AAEL_AAEL000206
5	AAEL_AAEL000229
6	AAEL_AAEL000239
7	AAEL_AAEL000244
8	AAEL_AAEL000251
9	AAEL_AAEL000288
10	AAEL_AAEL000291
11	AAEL_AAEL000330
12	AAEL_AAEL000392
13	AAEL_AAEL000406
14	AAEL_AAEL000455
15	AAEL_AAEL000516
16	AAEL_AAEL000533
17	AAEL_AAEL000536
18	AAEL_AAEL000549
19	AAEL_AAEL000556
20	AAEL_AAEL000565
21	AAEL_AAEL000591
22	AAEL_AAEL000612
23	AAEL_AAEL000618
24	AAEL_AAEL000632
25	AAEL_AAEL000634
26	AAEL_AAEL000666
27	AAEL_AAEL000667
28	AAEL_AAEL000704
29	AAEL_AAEL000711
30	AAEL_AAEL000726
31	AAEL_AAEL000731
32	AAEL_AAEL000749
33	AAEL_AAEL000757
34	AAEL_AAEL000798
35	AAEL_AAEL000811
36	AAEL_AAEL000841
37	AAEL_AAEL000861
38	AAEL_AAEL000864
39	AAEL_AAEL000879
40	AAEL_AAEL000886
41	AAEL_AAEL000907
42	AAEL_AAEL000937
43	AAEL_AAEL000954
44	AAEL_AAEL000960
45	AAEL_AAEL000962
46	AAEL_AAEL000998
47	AAEL_AAEL001068
48	AAEL_AAEL001077
49	AAEL_AAEL001094
50	AAEL_AAEL001181
51	AAEL_AAEL001203
52	AAEL_AAEL001230
53	AAEL_AAEL001247
54	AAEL_AAEL001269
55	AAEL_AAEL001319
56	AAEL_AAEL001384
57	AAEL_AAEL001394
58	AAEL_AAEL001457
59	AAEL_AAEL001474
60	AAEL_AAEL001523
61	AAEL_AAEL001556
62	AAEL_AAEL001563
63	AAEL_AAEL001576
64	AAEL_AAEL001587
65	AAEL_AAEL001592
66	AAEL_AAEL001673
67	AAEL_AAEL001680
68	AAEL_AAEL001691
69	AAEL_AAEL001711
70	AAEL_AAEL001744
71	AAEL_AAEL001753
72	AAEL_AAEL001754
73	AAEL_AAEL001760
74	AAEL_AAEL001777
75	AAEL_AAEL001793
76	AAEL_AAEL001799
77	AAEL_AAEL001806
78	AAEL_AAEL001843
79	AAEL_AAEL001851
80	AAEL_AAEL001852
81	AAEL_AAEL001888
82	AAEL_AAEL001936
83	AAEL_AAEL001946
84	AAEL_AAEL001952
85	AAEL_AAEL002055
86	AAEL_AAEL002081
87	AAEL_AAEL002203
88	AAEL_AAEL002219
89	AAEL_AAEL002262
90	AAEL_AAEL002317
91	AAEL_AAEL002359
92	AAEL_AAEL002411
93	AAEL_AAEL002423
94	AAEL_AAEL002424
95	AAEL_AAEL002464
96	AAEL_AAEL002522
97	AAEL_AAEL002538
98	AAEL_AAEL002547
99	AAEL_AAEL002572
100	AAEL_AAEL002603
101	AAEL_AAEL002622
102	AAEL_AAEL002684
103	AAEL_AAEL002692
104	AAEL_AAEL002693
105	AAEL_AAEL002711
106	AAEL_AAEL002721
107	AAEL_AAEL002733
108	AAEL_AAEL002760
109	AAEL_AAEL002862
110	AAEL_AAEL002865
111	AAEL_AAEL002956
112	AAEL_AAEL002985
113	AAEL_AAEL002988
114	AAEL_AAEL003000
115	AAEL_AAEL003006
116	AAEL_AAEL003014
117	AAEL_AAEL003024
118	AAEL_AAEL003051
119	AAEL_AAEL003057
120	AAEL_AAEL003060
121	AAEL_AAEL003104
122	AAEL_AAEL003107
123	AAEL_AAEL003112
124	AAEL_AAEL003117
125	AAEL_AAEL003122
126	AAEL_AAEL003127
127	AAEL_AAEL003161
128	AAEL_AAEL003190
129	AAEL_AAEL003200
130	AAEL_AAEL003220
131	AAEL_AAEL003247
132	AAEL_AAEL003260
133	AAEL_AAEL003295
134	AAEL_AAEL003338
135	AAEL_AAEL003361
136	AAEL_AAEL003391
137	AAEL_AAEL003441
138	AAEL_AAEL003462
139	AAEL_AAEL003464
140	AAEL_AAEL003492
141	AAEL_AAEL003545
142	AAEL_AAEL003551
143	AAEL_AAEL003584
144	AAEL_AAEL003589
145	AAEL_AAEL003590
146	AAEL_AAEL003596
147	AAEL_AAEL003603
148	AAEL_AAEL003622
149	AAEL_AAEL003640
150	AAEL_AAEL003652
151	AAEL_AAEL003655
152	AAEL_AAEL003662
153	AAEL_AAEL003669
154	AAEL_AAEL003673
155	AAEL_AAEL003731
156	AAEL_AAEL003782
157	AAEL_AAEL003821
158	AAEL_AAEL003848
159	AAEL_AAEL003849
160	AAEL_AAEL003914
161	AAEL_AAEL003967
162	AAEL_AAEL003970
163	AAEL_AAEL004031
164	AAEL_AAEL004032
165	AAEL_AAEL004047
166	AAEL_AAEL004048
167	AAEL_AAEL004092
168	AAEL_AAEL004155
169	AAEL_AAEL004165
170	AAEL_AAEL004199
171	AAEL_AAEL004223
172	AAEL_AAEL004227
173	AAEL_AAEL004262
174	AAEL_AAEL004277
175	AAEL_AAEL004295
176	AAEL_AAEL004307
177	AAEL_AAEL004353
178	AAEL_AAEL004359
179	AAEL_AAEL004369
180	AAEL_AAEL004382
181	AAEL_AAEL004509
182	AAEL_AAEL004513
183	AAEL_AAEL004553
184	AAEL_AAEL004585
185	AAEL_AAEL004597
186	AAEL_AAEL004631
187	AAEL_AAEL004678
188	AAEL_AAEL004680
189	AAEL_AAEL004687
190	AAEL_AAEL004717
191	AAEL_AAEL004726
192	AAEL_AAEL004765
193	AAEL_AAEL004793
194	AAEL_AAEL004806
195	AAEL_AAEL004816
196	AAEL_AAEL004839
197	AAEL_AAEL004844
198	AAEL_AAEL004851
199	AAEL_AAEL004871
200	AAEL_AAEL004890
201	AAEL_AAEL004899
202	AAEL_AAEL004972
203	AAEL_AAEL005072
204	AAEL_AAEL005076
205	AAEL_AAEL005172
206	AAEL_AAEL005179
207	AAEL_AAEL005231
208	AAEL_AAEL005252
209	AAEL_AAEL005275
210	AAEL_AAEL005285
211	AAEL_AAEL005293
212	AAEL_AAEL005319
213	AAEL_AAEL005357
214	AAEL_AAEL005439
215	AAEL_AAEL005443
216	AAEL_AAEL005444
217	AAEL_AAEL005445
218	AAEL_AAEL005464
219	AAEL_AAEL005506
220	AAEL_AAEL005513
221	AAEL_AAEL005517
222	AAEL_AAEL005524
223	AAEL_AAEL005525
224	AAEL_AAEL005543
225	AAEL_AAEL005547
226	AAEL_AAEL005596
227	AAEL_AAEL005747
228	AAEL_AAEL005754
229	AAEL_AAEL005765
230	AAEL_AAEL005798
231	AAEL_AAEL005829
232	AAEL_AAEL005849
233	AAEL_AAEL005853
234	AAEL_AAEL005854
235	AAEL_AAEL005899
236	AAEL_AAEL005925
237	AAEL_AAEL005993
238	AAEL_AAEL006001
239	AAEL_AAEL006008
240	AAEL_AAEL006071
241	AAEL_AAEL006091
242	AAEL_AAEL006106
243	AAEL_AAEL006171
244	AAEL_AAEL006181
245	AAEL_AAEL006191
246	AAEL_AAEL006194
247	AAEL_AAEL006200
248	AAEL_AAEL006208
249	AAEL_AAEL006210
250	AAEL_AAEL006214
251	AAEL_AAEL006261
252	AAEL_AAEL006267
253	AAEL_AAEL006280
254	AAEL_AAEL006293
255	AAEL_AAEL006351
256	AAEL_AAEL006352
257	AAEL_AAEL006366
258	AAEL_AAEL006485
259	AAEL_AAEL006516
260	AAEL_AAEL006537
261	AAEL_AAEL006581
262	AAEL_AAEL006601
263	AAEL_AAEL006607
264	AAEL_AAEL006608
265	AAEL_AAEL006619
266	AAEL_AAEL006644
267	AAEL_AAEL006685
268	AAEL_AAEL006689
269	AAEL_AAEL006696
270	AAEL_AAEL006699
271	AAEL_AAEL006703
272	AAEL_AAEL006704
273	AAEL_AAEL006719
274	AAEL_AAEL006723
275	AAEL_AAEL006745
276	AAEL_AAEL006749
277	AAEL_AAEL006791
278	AAEL_AAEL006800
279	AAEL_AAEL006809
280	AAEL_AAEL006872
281	AAEL_AAEL006921
282	AAEL_AAEL006953
283	AAEL_AAEL006973
284	AAEL_AAEL006982
285	AAEL_AAEL006990
286	AAEL_AAEL007032
287	AAEL_AAEL007034
288	AAEL_AAEL007040
289	AAEL_AAEL007045
290	AAEL_AAEL007055
291	AAEL_AAEL007064
292	AAEL_AAEL007127
293	AAEL_AAEL007136
294	AAEL_AAEL007139
295	AAEL_AAEL007194
296	AAEL_AAEL007249
297	AAEL_AAEL007250
298	AAEL_AAEL007294
299	AAEL_AAEL007296
300	AAEL_AAEL007317
301	AAEL_AAEL007325
302	AAEL_AAEL007344
303	AAEL_AAEL007349
304	AAEL_AAEL007360
305	AAEL_AAEL007386
306	AAEL_AAEL007391
307	AAEL_AAEL007397
308	AAEL_AAEL007403
309	AAEL_AAEL007405
310	AAEL_AAEL007420
311	AAEL_AAEL007452
312	AAEL_AAEL007465
313	AAEL_AAEL007477
314	AAEL_AAEL007493
315	AAEL_AAEL007527
316	AAEL_AAEL007535
317	AAEL_AAEL007538
318	AAEL_AAEL007686
319	AAEL_AAEL007693
320	AAEL_AAEL007761
321	AAEL_AAEL007762
322	AAEL_AAEL007764
323	AAEL_AAEL007776
324	AAEL_AAEL007777
325	AAEL_AAEL007780
326	AAEL_AAEL007793
327	AAEL_AAEL007814
328	AAEL_AAEL007872
329	AAEL_AAEL007897
330	AAEL_AAEL007898
331	AAEL_AAEL007909
332	AAEL_AAEL007915
333	AAEL_AAEL007940
334	AAEL_AAEL007941
335	AAEL_AAEL007942
336	AAEL_AAEL007943
337	AAEL_AAEL007986
338	AAEL_AAEL008021
339	AAEL_AAEL008033
340	AAEL_AAEL008070
341	AAEL_AAEL008194
342	AAEL_AAEL008211
343	AAEL_AAEL008236
344	AAEL_AAEL008305
345	AAEL_AAEL008310
346	AAEL_AAEL008315
347	AAEL_AAEL008323
348	AAEL_AAEL008371
349	AAEL_AAEL008383
350	AAEL_AAEL008390
351	AAEL_AAEL008439
352	AAEL_AAEL008441
353	AAEL_AAEL008446
354	AAEL_AAEL008492
355	AAEL_AAEL008571
356	AAEL_AAEL008587
357	AAEL_AAEL008600
358	AAEL_AAEL008605
359	AAEL_AAEL008610
360	AAEL_AAEL008651
361	AAEL_AAEL008710
362	AAEL_AAEL008750
363	AAEL_AAEL008756
364	AAEL_AAEL008768
365	AAEL_AAEL008787
366	AAEL_AAEL008801
367	AAEL_AAEL008826
368	AAEL_AAEL008839
369	AAEL_AAEL008855
370	AAEL_AAEL008907
371	AAEL_AAEL008932
372	AAEL_AAEL008934
373	AAEL_AAEL009081
374	AAEL_AAEL009115
375	AAEL_AAEL009168
376	AAEL_AAEL009188
377	AAEL_AAEL009219
378	AAEL_AAEL009226
379	AAEL_AAEL009232
380	AAEL_AAEL009244
381	AAEL_AAEL009379
382	AAEL_AAEL009386
383	AAEL_AAEL009419
384	AAEL_AAEL009458
385	AAEL_AAEL009467
386	AAEL_AAEL009468
387	AAEL_AAEL009495
388	AAEL_AAEL009524
389	AAEL_AAEL009534
390	AAEL_AAEL009541
391	AAEL_AAEL009561
392	AAEL_AAEL009602
393	AAEL_AAEL009663
394	AAEL_AAEL009666
395	AAEL_AAEL009670
396	AAEL_AAEL009680
397	AAEL_AAEL009751
398	AAEL_AAEL009775
399	AAEL_AAEL009808
400	AAEL_AAEL009818
401	AAEL_AAEL009824
402	AAEL_AAEL009835
403	AAEL_AAEL009836
404	AAEL_AAEL009837
405	AAEL_AAEL009858
406	AAEL_AAEL009875
407	AAEL_AAEL009881
408	AAEL_AAEL009929
409	AAEL_AAEL009983
410	AAEL_AAEL009991
411	AAEL_AAEL010038
412	AAEL_AAEL010061
413	AAEL_AAEL010090
414	AAEL_AAEL010105
415	AAEL_AAEL010162
416	AAEL_AAEL010171
417	AAEL_AAEL010172
418	AAEL_AAEL010176
419	AAEL_AAEL010178
420	AAEL_AAEL010179
421	AAEL_AAEL010187
422	AAEL_AAEL010257
423	AAEL_AAEL010260
424	AAEL_AAEL010306
425	AAEL_AAEL010307
426	AAEL_AAEL010313
427	AAEL_AAEL010324
428	AAEL_AAEL010364
429	AAEL_AAEL010386
430	AAEL_AAEL010403
431	AAEL_AAEL010442
432	AAEL_AAEL010478
433	AAEL_AAEL010523
434	AAEL_AAEL010524
435	AAEL_AAEL010529
436	AAEL_AAEL010582
437	AAEL_AAEL010625
438	AAEL_AAEL010646
439	AAEL_AAEL010648
440	AAEL_AAEL010676
441	AAEL_AAEL010711
442	AAEL_AAEL010712
443	AAEL_AAEL010737
444	AAEL_AAEL010771
445	AAEL_AAEL010785
446	AAEL_AAEL010789
447	AAEL_AAEL010795
448	AAEL_AAEL010856
449	AAEL_AAEL010868
450	AAEL_AAEL010933
451	AAEL_AAEL010950
452	AAEL_AAEL010975
453	AAEL_AAEL011008
454	AAEL_AAEL011023
455	AAEL_AAEL011025
456	AAEL_AAEL011038
457	AAEL_AAEL011136
458	AAEL_AAEL011144
459	AAEL_AAEL011156
460	AAEL_AAEL011180
461	AAEL_AAEL011183
462	AAEL_AAEL011234
463	AAEL_AAEL011310
464	AAEL_AAEL011318
465	AAEL_AAEL011345
466	AAEL_AAEL011347
467	AAEL_AAEL011368
468	AAEL_AAEL011393
469	AAEL_AAEL011405
470	AAEL_AAEL011432
471	AAEL_AAEL011470
472	AAEL_AAEL011506
473	AAEL_AAEL011552
474	AAEL_AAEL011553
475	AAEL_AAEL011557
476	AAEL_AAEL011569
477	AAEL_AAEL011599
478	AAEL_AAEL011626
479	AAEL_AAEL011643
480	AAEL_AAEL011645
481	AAEL_AAEL011702
482	AAEL_AAEL011720
483	AAEL_AAEL011751
484	AAEL_AAEL011859
485	AAEL_AAEL011864
486	AAEL_AAEL011981
487	AAEL_AAEL011996
488	AAEL_AAEL012012
489	AAEL_AAEL012035
490	AAEL_AAEL012052
491	AAEL_AAEL012057
492	AAEL_AAEL012060
493	AAEL_AAEL012078
494	AAEL_AAEL012092
495	AAEL_AAEL012099
496	AAEL_AAEL012103
497	AAEL_AAEL012113
498	AAEL_AAEL012114
499	AAEL_AAEL012121
500	AAEL_AAEL012135
501	AAEL_AAEL012139
502	AAEL_AAEL012141
503	AAEL_AAEL012166
504	AAEL_AAEL012171
505	AAEL_AAEL012178
506	AAEL_AAEL012183
507	AAEL_AAEL012248
508	AAEL_AAEL012249
509	AAEL_AAEL012271
510	AAEL_AAEL012292
511	AAEL_AAEL012346
512	AAEL_AAEL012352
513	AAEL_AAEL012423
514	AAEL_AAEL012425
515	AAEL_AAEL012493
516	AAEL_AAEL012522
517	AAEL_AAEL012536
518	AAEL_AAEL012542
519	AAEL_AAEL012658
520	AAEL_AAEL012704
521	AAEL_AAEL012737
522	AAEL_AAEL012741
523	AAEL_AAEL012804
524	AAEL_AAEL012816
525	AAEL_AAEL012819
526	AAEL_AAEL012832
527	AAEL_AAEL012849
528	AAEL_AAEL012920
529	AAEL_AAEL012981
530	AAEL_AAEL012982
531	AAEL_AAEL012998
532	AAEL_AAEL013007
533	AAEL_AAEL013055
534	AAEL_AAEL013062
535	AAEL_AAEL013070
536	AAEL_AAEL013141
537	AAEL_AAEL013145
538	AAEL_AAEL013160
539	AAEL_AAEL013178
540	AAEL_AAEL013184
541	AAEL_AAEL013243
542	AAEL_AAEL013244
543	AAEL_AAEL013267
544	AAEL_AAEL013291
545	AAEL_AAEL013305
546	AAEL_AAEL013324
547	AAEL_AAEL013353
548	AAEL_AAEL013387
549	AAEL_AAEL013388
550	AAEL_AAEL013395
551	AAEL_AAEL013421
552	AAEL_AAEL013429
553	AAEL_AAEL013441
554	AAEL_AAEL013476
555	AAEL_AAEL013532
556	AAEL_AAEL013537
557	AAEL_AAEL013570
558	AAEL_AAEL013588
559	AAEL_AAEL013599
560	AAEL_AAEL013618
561	AAEL_AAEL013645
562	AAEL_AAEL013689
563	AAEL_AAEL013699
564	AAEL_AAEL013760
565	AAEL_AAEL013776
566	AAEL_AAEL013777
567	AAEL_AAEL013815
568	AAEL_AAEL013828
569	AAEL_AAEL013886
570	AAEL_AAEL014022
571	AAEL_AAEL014135
572	AAEL_AAEL014141
573	AAEL_AAEL014231
574	AAEL_AAEL014247
575	AAEL_AAEL014365
576	AAEL_AAEL014383
577	AAEL_AAEL014393
578	AAEL_AAEL014395
579	AAEL_AAEL014450
580	AAEL_AAEL014501
581	AAEL_AAEL014523
582	AAEL_AAEL014527
583	AAEL_AAEL014533
584	AAEL_AAEL014542
585	AAEL_AAEL014557
586	AAEL_AAEL014617
587	AAEL_AAEL014896
588	AAEL_AAEL014970
589	AAEL_AAEL015020
590	AAEL_AAEL015114
591	AAEL_AAEL015190
592	AAEL_AAEL015238
593	AAEL_AAEL015242
594	AAEL_AAEL015246
595	AAEL_AAEL015251
596	AAEL_AAEL015287
597	AAEL_AAEL015294
598	AAEL_AAEL015307
599	AAEL_AAEL015357
600	AAEL_AAEL015445
601	AAEL_AAEL015447
602	AAEL_AAEL015454
603	AAEL_AAEL015606
604	AAEL_AAEL015609
605	AAEL_AAEL015648
606	AAEL_AAEL015665
607	AAEL_AAEL016705
608	AAEL_AAEL017007
609	AAEL_AAEL017018
610	AAEL_AAEL017024
611	AAEL_AAEL017047
612	AAEL_AAEL017049
613	AAEL_AAEL017066
614	AAEL_AAEL017073
615	AAEL_AAEL017076
616	AAEL_AAEL017081
617	AAEL_AAEL017087
618	AAEL_AAEL017089
619	AAEL_AAEL017091
620	AAEL_AAEL017100
621	AAEL_AAEL017114
622	AAEL_AAEL017120
623	AAEL_AAEL017124
624	AAEL_AAEL017131
625	AAEL_AAEL017136
626	AAEL_AAEL017140
627	AAEL_AAEL017146
628	AAEL_AAEL017148
629	AAEL_AAEL017176
630	AAEL_AAEL017183
631	AAEL_AAEL017211
632	AAEL_AAEL017254
633	AAEL_AAEL017276
634	AAEL_AAEL017284
635	AAEL_AAEL017298
636	AAEL_AAEL017301
637	AAEL_AAEL017322
638	AAEL_AAEL017328
639	AAEL_AAEL017352
640	AAEL_AAEL017354
641	AAEL_AAEL017376
642	AAEL_AAEL017383
643	AAEL_AAEL017392
644	AAEL_AAEL017405
645	AAEL_AAEL017418
646	AAEL_AAEL017429
647	AAEL_AAEL017451
648	AAEL_AAEL017454
649	AAEL_AAEL017462
650	AAEL_AAEL017473
651	AAEL_AAEL017482
652	AAEL_AAEL017485
653	AAEL_AAEL017514
654	AAEL_AAEL017541
655	AAEL_AAEL017554
656	AAEL_AAEL018001
657	AAEL_AAEL018021
658	AAEL_AAEL018033
659	AAEL_AAEL018037
660	AAEL_AAEL018109
661	AAEL_AAEL018149
662	AAEL_AAEL018150
663	AAEL_AAEL018152
664	AAEL_AAEL018232
665	AAEL_AAEL018266
666	AAEL_AAEL018272
667	AAEL_AAEL018288
668	AAEL_AAEL018294
669	AAEL_AAEL018302
670	AAEL_AAEL018321
671	AAEL_AAEL018333
672	AAEL_AAEL018335
673	AAEL_AAEL018351
674	AAEL_AAEL018353
675	AAEL_AAEL018705
676	AAEL_AAEL018706

## Sheet: Mdule F
	x
1	AAEL_AAEL000324
2	AAEL_AAEL000354
3	AAEL_AAEL000374
4	AAEL_AAEL000543
5	AAEL_AAEL000560
6	AAEL_AAEL000600
7	AAEL_AAEL000893
8	AAEL_AAEL001391
9	AAEL_AAEL001969
10	AAEL_AAEL002060
11	AAEL_AAEL002217
12	AAEL_AAEL002325
13	AAEL_AAEL002408
14	AAEL_AAEL002690
15	AAEL_AAEL003290
16	AAEL_AAEL003721
17	AAEL_AAEL004589
18	AAEL_AAEL004746
19	AAEL_AAEL004798
20	AAEL_AAEL005749
21	AAEL_AAEL005861
22	AAEL_AAEL006168
23	AAEL_AAEL006198
24	AAEL_AAEL006774
25	AAEL_AAEL006834
26	AAEL_AAEL007548
27	AAEL_AAEL007550
28	AAEL_AAEL007703
29	AAEL_AAEL007789
30	AAEL_AAEL008001
31	AAEL_AAEL008334
32	AAEL_AAEL008802
33	AAEL_AAEL008889
34	AAEL_AAEL009208
35	AAEL_AAEL009566
36	AAEL_AAEL009753
37	AAEL_AAEL009850
38	AAEL_AAEL009888
39	AAEL_AAEL010263
40	AAEL_AAEL010515
41	AAEL_AAEL010685
42	AAEL_AAEL011526
43	AAEL_AAEL011559
44	AAEL_AAEL011926
45	AAEL_AAEL011975
46	AAEL_AAEL012017
47	AAEL_AAEL012632
48	AAEL_AAEL012902
49	AAEL_AAEL013554
50	AAEL_AAEL014028
51	AAEL_AAEL014032
52	AAEL_AAEL017141
53	AAEL_AAEL018141
54	AAEL_AAEL018216
55	AAEL_AAEL018345
56	AAEL_AAEL018348

## Sheet: Module G
	x
1	AAEL_AAEL000001
2	AAEL_AAEL000014
3	AAEL_AAEL000300
4	AAEL_AAEL000408
5	AAEL_AAEL000417
6	AAEL_AAEL000467
7	AAEL_AAEL000486
8	AAEL_AAEL000572
9	AAEL_AAEL000708
10	AAEL_AAEL000956
11	AAEL_AAEL000988
12	AAEL_AAEL001015
13	AAEL_AAEL001037
14	AAEL_AAEL001101
15	AAEL_AAEL001349
16	AAEL_AAEL001400
17	AAEL_AAEL001412
18	AAEL_AAEL001583
19	AAEL_AAEL001615
20	AAEL_AAEL001623
21	AAEL_AAEL001682
22	AAEL_AAEL002014
23	AAEL_AAEL002039
24	AAEL_AAEL002063
25	AAEL_AAEL002108
26	AAEL_AAEL002190
27	AAEL_AAEL002285
28	AAEL_AAEL002467
29	AAEL_AAEL002489
30	AAEL_AAEL002555
31	AAEL_AAEL002834
32	AAEL_AAEL002912
33	AAEL_AAEL002933
34	AAEL_AAEL003150
35	AAEL_AAEL003174
36	AAEL_AAEL003206
37	AAEL_AAEL003213
38	AAEL_AAEL003293
39	AAEL_AAEL003318
40	AAEL_AAEL003438
41	AAEL_AAEL003469
42	AAEL_AAEL003522
43	AAEL_AAEL003634
44	AAEL_AAEL003688
45	AAEL_AAEL003730
46	AAEL_AAEL003777
47	AAEL_AAEL003789
48	AAEL_AAEL003858
49	AAEL_AAEL003944
50	AAEL_AAEL004010
51	AAEL_AAEL004063
52	AAEL_AAEL004148
53	AAEL_AAEL004306
54	AAEL_AAEL004425
55	AAEL_AAEL004455
56	AAEL_AAEL004457
57	AAEL_AAEL004482
58	AAEL_AAEL004504
59	AAEL_AAEL004896
60	AAEL_AAEL005147
61	AAEL_AAEL005150
62	AAEL_AAEL005162
63	AAEL_AAEL005163
64	AAEL_AAEL005263
65	AAEL_AAEL005477
66	AAEL_AAEL005567
67	AAEL_AAEL005628
68	AAEL_AAEL005821
69	AAEL_AAEL005822
70	AAEL_AAEL005863
71	AAEL_AAEL005877
72	AAEL_AAEL005981
73	AAEL_AAEL006009
74	AAEL_AAEL006031
75	AAEL_AAEL006049
76	AAEL_AAEL006129
77	AAEL_AAEL006189
78	AAEL_AAEL006279
79	AAEL_AAEL006300
80	AAEL_AAEL006305
81	AAEL_AAEL006469
82	AAEL_AAEL006521
83	AAEL_AAEL006552
84	AAEL_AAEL006562
85	AAEL_AAEL006597
86	AAEL_AAEL006641
87	AAEL_AAEL006657
88	AAEL_AAEL006697
89	AAEL_AAEL006887
90	AAEL_AAEL007092
91	AAEL_AAEL007366
92	AAEL_AAEL007370
93	AAEL_AAEL007395
94	AAEL_AAEL007431
95	AAEL_AAEL007568
96	AAEL_AAEL007573
97	AAEL_AAEL007601
98	AAEL_AAEL007674
99	AAEL_AAEL007802
100	AAEL_AAEL007899
101	AAEL_AAEL007972
102	AAEL_AAEL007993
103	AAEL_AAEL008061
104	AAEL_AAEL008073
105	AAEL_AAEL008096
106	AAEL_AAEL008099
107	AAEL_AAEL008220
108	AAEL_AAEL008257
109	AAEL_AAEL008309
110	AAEL_AAEL008317
111	AAEL_AAEL008394
112	AAEL_AAEL008469
113	AAEL_AAEL008493
114	AAEL_AAEL008582
115	AAEL_AAEL008645
116	AAEL_AAEL008686
117	AAEL_AAEL008743
118	AAEL_AAEL009002
119	AAEL_AAEL009016
120	AAEL_AAEL009038
121	AAEL_AAEL009044
122	AAEL_AAEL009156
123	AAEL_AAEL009178
124	AAEL_AAEL009236
125	AAEL_AAEL009273
126	AAEL_AAEL009287
127	AAEL_AAEL009308
128	AAEL_AAEL009309
129	AAEL_AAEL009486
130	AAEL_AAEL009608
131	AAEL_AAEL009637
132	AAEL_AAEL009738
133	AAEL_AAEL009812
134	AAEL_AAEL009853
135	AAEL_AAEL009912
136	AAEL_AAEL010002
137	AAEL_AAEL010040
138	AAEL_AAEL010062
139	AAEL_AAEL010130
140	AAEL_AAEL010265
141	AAEL_AAEL010333
142	AAEL_AAEL010349
143	AAEL_AAEL010440
144	AAEL_AAEL010492
145	AAEL_AAEL010513
146	AAEL_AAEL010547
147	AAEL_AAEL010596
148	AAEL_AAEL010613
149	AAEL_AAEL010941
150	AAEL_AAEL010949
151	AAEL_AAEL010970
152	AAEL_AAEL011088
153	AAEL_AAEL011091
154	AAEL_AAEL011542
155	AAEL_AAEL011711
156	AAEL_AAEL011810
157	AAEL_AAEL011813
158	AAEL_AAEL011820
159	AAEL_AAEL011852
160	AAEL_AAEL011872
161	AAEL_AAEL011899
162	AAEL_AAEL011901
163	AAEL_AAEL012061
164	AAEL_AAEL012119
165	AAEL_AAEL012131
166	AAEL_AAEL012185
167	AAEL_AAEL012232
168	AAEL_AAEL012264
169	AAEL_AAEL012279
170	AAEL_AAEL012293
171	AAEL_AAEL012621
172	AAEL_AAEL012772
173	AAEL_AAEL012962
174	AAEL_AAEL013276
175	AAEL_AAEL013314
176	AAEL_AAEL013364
177	AAEL_AAEL013630
178	AAEL_AAEL013679
179	AAEL_AAEL013707
180	AAEL_AAEL013715
181	AAEL_AAEL013829
182	AAEL_AAEL013834
183	AAEL_AAEL013840
184	AAEL_AAEL014372
185	AAEL_AAEL014414
186	AAEL_AAEL014699
187	AAEL_AAEL014732
188	AAEL_AAEL014734
189	AAEL_AAEL014845
190	AAEL_AAEL014949
191	AAEL_AAEL015067
192	AAEL_AAEL015290
193	AAEL_AAEL015291
194	AAEL_AAEL015440
195	AAEL_AAEL015528
196	AAEL_AAEL016964
197	AAEL_AAEL016985
198	AAEL_AAEL016996
199	AAEL_AAEL017044
200	AAEL_AAEL017064
201	AAEL_AAEL017275
202	AAEL_AAEL017315
203	AAEL_AAEL017439
204	AAEL_AAEL017572
205	AAEL_AAEL018139
206	AAEL_AAEL018313
207	AAEL_AAEL018696

## Sheet: Module H
	x
1	AAEL_AAEL000020
2	AAEL_AAEL000428
3	AAEL_AAEL000515
4	AAEL_AAEL000759
5	AAEL_AAEL000852
6	AAEL_AAEL000858
7	AAEL_AAEL001103
8	AAEL_AAEL002523
9	AAEL_AAEL002590
10	AAEL_AAEL002774
11	AAEL_AAEL002817
12	AAEL_AAEL003090
13	AAEL_AAEL003140
14	AAEL_AAEL003180
15	AAEL_AAEL003519
16	AAEL_AAEL003763
17	AAEL_AAEL003962
18	AAEL_AAEL003974
19	AAEL_AAEL004397
20	AAEL_AAEL004427
21	AAEL_AAEL004923
22	AAEL_AAEL004935
23	AAEL_AAEL005141
24	AAEL_AAEL005313
25	AAEL_AAEL005521
26	AAEL_AAEL005570
27	AAEL_AAEL006175
28	AAEL_AAEL006323
29	AAEL_AAEL006397
30	AAEL_AAEL006630
31	AAEL_AAEL006645
32	AAEL_AAEL006912
33	AAEL_AAEL007090
34	AAEL_AAEL007455
35	AAEL_AAEL007713
36	AAEL_AAEL008134
37	AAEL_AAEL008559
38	AAEL_AAEL008591
39	AAEL_AAEL009317
40	AAEL_AAEL009340
41	AAEL_AAEL010057
42	AAEL_AAEL010220
43	AAEL_AAEL010806
44	AAEL_AAEL011087
45	AAEL_AAEL011191
46	AAEL_AAEL011292
47	AAEL_AAEL011560
48	AAEL_AAEL011708
49	AAEL_AAEL011818
50	AAEL_AAEL011832
51	AAEL_AAEL011881
52	AAEL_AAEL011983
53	AAEL_AAEL012014
54	AAEL_AAEL012189
55	AAEL_AAEL012395
56	AAEL_AAEL012539
57	AAEL_AAEL012699
58	AAEL_AAEL013092
59	AAEL_AAEL013207
60	AAEL_AAEL014082
61	AAEL_AAEL014096
62	AAEL_AAEL014843
63	AAEL_AAEL014882
64	AAEL_AAEL014905
65	AAEL_AAEL015654
66	AAEL_AAEL017317
67	AAEL_AAEL017811

## Sheet: Module I
	x
1	AAEL_AAEL000165
2	AAEL_AAEL000277
3	AAEL_AAEL000438
4	AAEL_AAEL000530
5	AAEL_AAEL000640
6	AAEL_AAEL000660
7	AAEL_AAEL000816
8	AAEL_AAEL001102
9	AAEL_AAEL001194
10	AAEL_AAEL001289
11	AAEL_AAEL001451
12	AAEL_AAEL001604
13	AAEL_AAEL001626
14	AAEL_AAEL001794
15	AAEL_AAEL001813
16	AAEL_AAEL002022
17	AAEL_AAEL002023
18	AAEL_AAEL002124
19	AAEL_AAEL002129
20	AAEL_AAEL002288
21	AAEL_AAEL002529
22	AAEL_AAEL002582
23	AAEL_AAEL002585
24	AAEL_AAEL002600
25	AAEL_AAEL002610
26	AAEL_AAEL002624
27	AAEL_AAEL002675
28	AAEL_AAEL002686
29	AAEL_AAEL002700
30	AAEL_AAEL002720
31	AAEL_AAEL002796
32	AAEL_AAEL002844
33	AAEL_AAEL003216
34	AAEL_AAEL003235
35	AAEL_AAEL003299
36	AAEL_AAEL003457
37	AAEL_AAEL003614
38	AAEL_AAEL003625
39	AAEL_AAEL003628
40	AAEL_AAEL003697
41	AAEL_AAEL004317
42	AAEL_AAEL004467
43	AAEL_AAEL004498
44	AAEL_AAEL004540
45	AAEL_AAEL005008
46	AAEL_AAEL005332
47	AAEL_AAEL005621
48	AAEL_AAEL005665
49	AAEL_AAEL005673
50	AAEL_AAEL005769
51	AAEL_AAEL005819
52	AAEL_AAEL006131
53	AAEL_AAEL006136
54	AAEL_AAEL006147
55	AAEL_AAEL006151
56	AAEL_AAEL006460
57	AAEL_AAEL006674
58	AAEL_AAEL006964
59	AAEL_AAEL006969
60	AAEL_AAEL006971
61	AAEL_AAEL007016
62	AAEL_AAEL007102
63	AAEL_AAEL007107
64	AAEL_AAEL007323
65	AAEL_AAEL007624
66	AAEL_AAEL007784
67	AAEL_AAEL008106
68	AAEL_AAEL008342
69	AAEL_AAEL008438
70	AAEL_AAEL008548
71	AAEL_AAEL008607
72	AAEL_AAEL008668
73	AAEL_AAEL008753
74	AAEL_AAEL008936
75	AAEL_AAEL009042
76	AAEL_AAEL009240
77	AAEL_AAEL009274
78	AAEL_AAEL009647
79	AAEL_AAEL009669
80	AAEL_AAEL009915
81	AAEL_AAEL009998
82	AAEL_AAEL010375
83	AAEL_AAEL010590
84	AAEL_AAEL010867
85	AAEL_AAEL010895
86	AAEL_AAEL010984
87	AAEL_AAEL011624
88	AAEL_AAEL011658
89	AAEL_AAEL011671
90	AAEL_AAEL011710
91	AAEL_AAEL011777
92	AAEL_AAEL011991
93	AAEL_AAEL012397
94	AAEL_AAEL012534
95	AAEL_AAEL012571
96	AAEL_AAEL012719
97	AAEL_AAEL012721
98	AAEL_AAEL012726
99	AAEL_AAEL013032
100	AAEL_AAEL013033
101	AAEL_AAEL013220
102	AAEL_AAEL013447
103	AAEL_AAEL013484
104	AAEL_AAEL013757
105	AAEL_AAEL013936
106	AAEL_AAEL013967
107	AAEL_AAEL013982
108	AAEL_AAEL013990
109	AAEL_AAEL014078
110	AAEL_AAEL014363
111	AAEL_AAEL014413
112	AAEL_AAEL014526
113	AAEL_AAEL014615
114	AAEL_AAEL014914
115	AAEL_AAEL014950
116	AAEL_AAEL015538
117	AAEL_AAEL017112
118	AAEL_AAEL017309
119	AAEL_AAEL017345
120	AAEL_AAEL017508
121	AAEL_AAEL017513
122	AAEL_AAEL017536
123	AAEL_AAEL017545
124	AAEL_AAEL017556
125	AAEL_AAEL018346

## Sheet: Module J
	x
1	AAEL_AAEL000723
2	AAEL_AAEL001082
3	AAEL_AAEL001429
4	AAEL_AAEL001490
5	AAEL_AAEL001953
6	AAEL_AAEL002776
7	AAEL_AAEL003018
8	AAEL_AAEL005625
9	AAEL_AAEL005656
10	AAEL_AAEL006575
11	AAEL_AAEL006721
12	AAEL_AAEL007281
13	AAEL_AAEL007407
14	AAEL_AAEL008546
15	AAEL_AAEL008953
16	AAEL_AAEL009466
17	AAEL_AAEL010160
18	AAEL_AAEL010161
19	AAEL_AAEL010174
20	AAEL_AAEL010180
21	AAEL_AAEL010183
22	AAEL_AAEL010186
23	AAEL_AAEL010659
24	AAEL_AAEL010943
25	AAEL_AAEL011184
26	AAEL_AAEL012207
27	AAEL_AAEL017262
28	AAEL_AAEL017417
