# Supplementary material for: A transcriptomic survey of the impact of environmental stress on response to dengue virus in the mosquito, Aedes aegypti
Source: PLoS Negl Trop Dis. 2018 Jun 11;12(6):e0006568. doi: 10.1371/journal.pntd.0006568 (PMC6013235; doi:10.1371/journal.pntd.0006568)
Supplement: S2 Table — (XLSX) [file pntd.0006568.s002.xlsx]

## Sheet: All modules
GO annotation clusters for all modules. P-values adjusted by false discovery rate.
Module	Cluster	GO Biological Process	p-value	GO Molecular Function	p-value	GO Cellular Component	p-value
A	1	GO:0006270~DNA replication initiation	2.28557e-06	GO:0003678~DNA helicase activity	1.3067e-05	GO:0042555~MCM complex	1.09907e-05
		GO:0005524~ATP binding	0.715423	GO:0003677~DNA binding	0.0361288	GO:0005634~nucleus	0.387647
A	2	GO:0006412~translation	0.999864	GO:0003735~structural constituent of ribosome	0.999907	GO:0005840~ribosome	0.997621
A	3	-	-	GO:0046872~metal ion binding	1	-	-
				GO:0003676~nucleic acid binding	1
A	4	-	-	-	-	GO:0016021~integral component of membrane	1
Module	Cluster	GO Biological Process	p-value	GO Molecular Function	p-value	GO Cellular Component	p-value
B	1	GO:0006633~fatty acid biosynthetic process	0.0702173	GO:0102337~3-oxo-cerotoyl-CoA synthase activity	0.00128481	-	-
				GO:0102336~3-oxo-arachidoyl-CoA synthase activity	0.00128481
				GO:0102338~3-oxo-lignoceronyl-CoA synthase activity	0.00128481
B	2	-	-	GO:0008234~cysteine-type peptidase activity	0.0376147	-	-
B	3	GO:0008152~metabolic process	0.128913	GO:0003824~catalytic activity	0.114343	-	-
B	4	GO:0000398~mRNA splicing, via spliceosome	0.372127	-	-	GO:0005681~spliceosomal complex	0.0394856
B	5	-	-	GO:0005215~transporter activity	0.89647	-	-
B	6	-	-	GO:0005507~copper ion binding	0.843153	-	-
				GO:0016491~oxidoreductase activity	0.990293
B	7	-	-	GO:0016887~ATPase activity	0.497207	-	-
B	8	-	-	GO:0042626~ATPase activity, coupled to transmembrane movement of substances	0.980007	-	-
B	9	-	-	GO:0005509~calcium ion binding	0.999977	-	-
B	10	-	-	-	-	-	-
B	11	GO:0055085~transmembrane transport	0.999857	-	-	-	-
B	12	-	-	-	-	GO:0016021~integral component of membrane	0.972631
B	13	GO:0007264~small GTPase mediated signal transduction	0.999998	GO:0005525~GTP binding	0.861076	-	-
B	14	-	-	GO:0005524~ATP binding	0.999998	-	-
B	15	-	-	GO:0000166~nucleotide binding	0.999977	-	-
B	16	GO:0006351~transcription, DNA-templated	1	-	-	-	-
B	17	-	-	GO:0004672~protein kinase activity	0.999848	-	-
B	18	-	-	GO:0004252~serine-type endopeptidase activity	1	-	-
B	19	-	-	GO:0003677~DNA binding	1	GO:0000786~nucleosome	0.999985
B	20	GO:0006412~translation	1	GO:0003735~structural constituent of ribosome	1	GO:0005840~ribosome	1
B	21	-	-	GO:0003676~nucleic acid binding	1	-	-
Module	Cluster	GO Biological Process	p-value	GO Molecular Function	p-value	GO Cellular Component	p-value
C	1	-	-	GO:0005524~ATP binding	0.995671	-	-
C	2	-	-	-	-	GO:0016021~integral component of membrane	0.999935
Module	Cluster	GO Biological Process	p-value	GO Molecular Function	p-value	GO Cellular Component	p-value
D	1	GO:0006685~sphingomyelin catabolic process	0.000293207	GO:0004767~sphingomyelin phosphodiesterase activity	0.000185991	-	-
				GO:0016798~hydrolase activity, acting on glycosyl bonds	0.000441054
D	2	-	-	GO:0005524~ATP binding	0.859924	-	-
D	3	-	-	-	-	GO:0016021~integral component of membrane	0.970066
D	4	-	-	GO:0004252~serine-type endopeptidase activity	0.999967	-	-
Module	Cluster	GO Biological Process	p-value	GO Molecular Function	p-value	GO Cellular Component	p-value
E	1	GO:0015991~ATP hydrolysis coupled proton transport	0.000488465	GO:0046961~proton-transporting ATPase activity, rotational mechanism	0.0419268	-	-
E	2	-	-	-	-	GO:0016021~integral component of membrane	0.00418615
E	3	GO:0055085~transmembrane transport	0.47292	-	-	-	-
E	4	GO:0006629~lipid metabolic process	0.999214	GO:0052689~carboxylic ester hydrolase activity	0.0890336	-	-
E	5	-	-	GO:0005267~potassium channel activity	0.181262	-	-
E	6	-	-	GO:0022891~substrate-specific transmembrane transporter activity	0.904461	-	-
E	7	-	-	GO:0005509~calcium ion binding	0.455182	-	-
E	8	-	-	GO:0003774~motor activity	0.217139	GO:0016459~myosin complex	0.310056
E	9	GO:0035556~intracellular signal transduction	0.860824	GO:0004383~guanylate cyclase activity	0.628865	-	-
E	10	-	-	GO:0016831~carboxy-lyase activity	0.53893	-	-
				GO:0030170~pyridoxal phosphate binding	0.785514
E	11	-	-	-	-	GO:0030054~cell junction	0.529668
						GO:0045211~postsynaptic membrane	0.837429
E	12	-	-	GO:0016747~transferase activity, transferring acyl groups other than amino-acyl groups	0.995517	-	-
E	13	GO:0007264~small GTPase mediated signal transduction	0.878844	GO:0005525~GTP binding	0.692594	-	-
E	14	GO:0005975~carbohydrate metabolic process	0.999651	-	-	-	-
E	15	GO:0006810~transport	0.999999	-	-	-	-
E	16	-	-	GO:0004252~serine-type endopeptidase activity	0.997608	-	-
E	17	GO:0006030~chitin metabolic process	0.999954	GO:0008061~chitin binding	0.999966	-	-
E	18	-	-	GO:0004672~protein kinase activity	0.998683	-	-
				GO:0005524~ATP binding	1
E	19	GO:0006355~regulation of transcription, DNA-templated	1	GO:0003677~DNA binding	1	-	-
E	20	GO:0006351~transcription, DNA-templated	1	-	-	-	-
E	21	-	-	GO:0046872~metal ion binding	1	-	-
				GO:0003676~nucleic acid binding	1
Module	Cluster	GO Biological Process	p-value	GO Molecular Function	p-value	GO Cellular Component	p-value
F	1	-	-	-	-	GO:0016021~integral component of membrane	0.778575
Module	Cluster	GO Biological Process	p-value	GO Molecular Function	p-value	GO Cellular Component	p-value
G	1	GO:0006412~translation	0.0328367	GO:0003735~structural constituent of ribosome	0.0283333	GO:0005840~ribosome	0.0206401
G	2	-	-	GO:0016887~ATPase activity	0.423814	-	-
				GO:0005524~ATP binding	0.939356
G	3	-	-	GO:0000166~nucleotide binding	0.546834	-	-
G	4	-	-	GO:0004252~serine-type endopeptidase activity	1	-	-
G	5	-	-	-	-	GO:0016021~integral component of membrane	0.999991
G	6	-	-	GO:0046872~metal ion binding	1	-	-
Module	Cluster	GO Biological Process	p-value	GO Molecular Function	p-value	GO Cellular Component	p-value
H	1	GO:0006457~protein folding	0.00128987	-	-	GO:0016272~prefoldin complex	0.00114416
H	2	-	-	-	-	GO:0016021~integral component of membrane	1
Module	Cluster	GO Biological Process	p-value	GO Molecular Function	p-value	GO Cellular Component	p-value
I	1	-	-	GO:0004252~serine-type endopeptidase activity	3.19451e-06	-	-
I	2	-	-	-	-	GO:0016021~integral component of membrane	0.217456
Module	Cluster	GO Biological Process	p-value	GO Molecular Function	p-value	GO Cellular Component	p-value
J	1	-	-	-	-	GO:0016021~integral component of membrane	0.815584

## Sheet: Opt
GO annotation clusters for optimal upregulation modules. P-values adjusted by false discovery rate.
Mod	Clstr	GO Biological Process	p-value	GO Molecular Function	p-value	GO Cellular Component	p-value
A	1	GO:0006270~DNA replication initiation	0.00023	GO:0003678~DNA helicase activity	1e-05	GO:0042555~MCM complex	1e-05
		GO:0005524~ATP binding	0.71542	GO:0003677~DNA binding	0.03613	GO:0005634~nucleus	0.38764
A	2	GO:0006412~translation	0.99986	GO:0003735~structural constituent of ribosome	0.99991	GO:0005840~ribosome	0.99762
A	3	-	-	GO:0046872~metal ion binding	1	-	-
				GO:0003676~nucleic acid binding	1
A	4	-	-	-	-	GO:0016021~integral component of membrane	1
B	1	GO:0006633~fatty acid biosynthetic process	0.07022	GO:0102337~3-oxo-cerotoyl-CoA synthase activity	0.00129	-	-
				GO:0102336~3-oxo-arachidoyl-CoA synthase activity	0.00129
				GO:0102338~3-oxo-lignoceronyl-CoA synthase activity	0.00129
B	2	-	-	GO:0008234~cysteine-type peptidase activity	0.03762	-	-
B	3	GO:0008152~metabolic process	0.12891	GO:0003824~catalytic activity	0.11434	-	-
B	4	GO:0000398~mRNA splicing, via spliceosome	0.37213	-	-	GO:0005681~spliceosomal complex	0.03948

## Sheet: Str
GO annotation clusters for stress upregulation modules. P-values adjusted by false discovery rate.
Mod	Clstr	GO Biological Process	p-value	GO Molecular Function	p-value	GO Cellular Component	p-value
E	1	GO:0015991~ATP hydrolysis coupled proton transport	0.00049	GO:0046961~proton-transporting ATPase activity, rotational mechanism	0.04192	-	-
E	2	-	-	-	-	GO:0016021~integral component of membrane	0.00419
E	3	GO:0055085~transmembrane transport	0.47292	-	-	-	-
E	4	GO:0006629~lipid metabolic process	0.99921	GO:0052689~carboxylic ester hydrolase activity	0.08903	-	-
F	1	-	-	-	-	GO:0016021~integral component of membrane	0.77858

## Sheet: Time specific
GO annotation clusters for modules associated with time specific expression. P-values adjusted by false discovery rate.
Mod	Clstr	GO Biological Process	p-value	GO Molecular Function	p-value	GO Cellular Component	p-value
C	1	-	-	GO:0005524~ATP binding	0.99567	-	-
C	2	-	-	-	-	GO:0016021~integral component of membrane	0.99993
I	1	-	-	GO:0004252~serine-type endopeptidase activity	1e-05	-	-
I	2	-	-	-	-	GO:0016021~integral component of membrane	0.21746
J	1	-	-	-	-	GO:0016021~integral component of membrane	0.81558

## Sheet: Gen Immune
GO annotation clusters for general response modules. P-values adjusted by false discovery rate.
Mod	Clstr	GO Biological Process	p-value	GO Molecular Function	p-value	GO Cellular Component	p-value
D	1	GO:0006685~sphingomyelin catabolic process	0.00029	GO:0004767~sphingomyelin phosphodiesterase activity	0.00018	-	-
				GO:0016798~hydrolase activity, acting on glycosyl bonds	0.00044
D	2	-	-	GO:0005524~ATP binding	0.08599	-	-
D	3	-	-	-	-	GO:0016021~integral component of membrane	0.970066
D	4	-	-	GO:0004252~serine-type endopeptidase activity	0.99996	-	-
G	1	GO:0006412~translation	0.03284	GO:0003735~structural constituent of ribosome	0.02833	GO:0005840~ribosome	0.02064
G	2	-	-	GO:0016887~ATPase activity	0.42381	-	-
				GO:0005524~ATP binding	0.93935
G	3	-	-	GO:0000166~nucleotide binding	0.54683	-	-
G	4	-	-	GO:0004252~serine-type endopeptidase activity	0.99999	-	-
H	1	GO:0006457~protein folding	0.00129	-	-	GO:0016272~prefoldin complex	0.00114
H	2	-	-	-	-	GO:0016021~integral component of membrane	0.99999
