# Supplementary material for: A transcriptomic survey of the impact of environmental stress on response to dengue virus in the mosquito, Aedes aegypti
Source: PLoS Negl Trop Dis. 2018 Jun 11;12(6):e0006568. doi: 10.1371/journal.pntd.0006568 (PMC6013235; doi:10.1371/journal.pntd.0006568)
Supplement: S3 Table — (XLSX) [file pntd.0006568.s003.xlsx]

## Sheet: Module A
MODULE A
Gene stable ID	Transcript stable ID		GO term name	GO term definition	Gene description
AAEL000698	AAEL000698-RA		intracellular	"The living contents of a cell; the matter contained within (but not including) the plasma membrane, usually taken to exclude large vacuoles and masses of secretory or ingested material. In eukaryotes it includes the nucleus and cytoplasm." [ISBN:0198506732]
AAEL000698	AAEL000698-RA		zinc ion binding	"Interacting selectively and non-covalently with zinc (Zn) ions." [GOC:ai]
AAEL000698	AAEL000698-RA		protein binding	"Interacting selectively and non-covalently with any protein or protein complex (a complex of two or more proteins that may include other nonprotein molecules)." [GOC:go_curators]
AAEL000839	AAEL000839-RA		transferase activity, transferring glycosyl groups	"Catalysis of the transfer of a glycosyl group from one compound (donor) to another (acceptor)." [GOC:jl, ISBN:0198506732]	O-fucosyltransferase, putative [Source:VB Community Annotation]
AAEL001781	AAEL001781-RA		nucleus	"A membrane-bounded organelle of eukaryotic cells in which chromosomes are housed and replicated. In most cells, the nucleus contains all of the cell's chromosomes except the organellar chromosomes, and is the site of RNA synthesis and processing. In some species, or in specialized cell types, RNA metabolism or DNA replication may be absent." [GOC:go_curators]	Origin recognition complex subunit 4 [Source:UniProtKB/TrEMBL;Acc:Q17K73]
AAEL001781	AAEL001781-RA		DNA binding	"Any molecular function by which a gene product interacts selectively and non-covalently with DNA (deoxyribonucleic acid)." [GOC:dph, GOC:jl, GOC:tb, GOC:vw]	Origin recognition complex subunit 4 [Source:UniProtKB/TrEMBL;Acc:Q17K73]
AAEL001781	AAEL001781-RA		DNA replication	"The cellular metabolic process in which a cell duplicates one or more molecules of DNA. DNA replication begins when specific sequences, known as origins of replication, are recognized and bound by initiation proteins, and ends when the original DNA molecule has been completely duplicated and the copies topologically separated. The unit of replication usually corresponds to the genome of the cell…	Origin recognition complex subunit 4 [Source:UniProtKB/TrEMBL;Acc:Q17K73]
AAEL001781	AAEL001781-RA		origin recognition complex	"A multisubunit complex that is located at the replication origins of a chromosome." [GOC:elh]	Origin recognition complex subunit 4 [Source:UniProtKB/TrEMBL;Acc:Q17K73]
AAEL002473	AAEL002473-RA
AAEL002473	AAEL002473-RB
AAEL002592	AAEL002592-RA
AAEL002830	AAEL002830-RA		nucleic acid binding	"Interacting selectively and non-covalently with any nucleic acid." [GOC:jl]
AAEL005850	AAEL005850-RA		steroid hormone mediated signaling pathway	"A series of molecular signals mediated by a steroid hormone binding to a receptor." [PMID:12606724]	Hormone receptor-like in 4 (nuclear receptor) [Source:VB Community Annotation]
AAEL005850	AAEL005850-RA		regulation of transcription, DNA-templated	"Any process that modulates the frequency, rate or extent of cellular DNA-templated transcription." [GOC:go_curators, GOC:txnOH]	Hormone receptor-like in 4 (nuclear receptor) [Source:VB Community Annotation]
AAEL005850	AAEL005850-RA		sequence-specific DNA binding	"Interacting selectively and non-covalently with DNA of a specific nucleotide composition, e.g. GC-rich DNA binding, or with a specific sequence motif or type of DNA e.g. promotor binding or rDNA binding." [GOC:jl]	Hormone receptor-like in 4 (nuclear receptor) [Source:VB Community Annotation]
AAEL005850	AAEL005850-RA		nucleus	"A membrane-bounded organelle of eukaryotic cells in which chromosomes are housed and replicated. In most cells, the nucleus contains all of the cell's chromosomes except the organellar chromosomes, and is the site of RNA synthesis and processing. In some species, or in specialized cell types, RNA metabolism or DNA replication may be absent." [GOC:go_curators]	Hormone receptor-like in 4 (nuclear receptor) [Source:VB Community Annotation]
AAEL005850	AAEL005850-RA		transcription, DNA-templated	"The cellular synthesis of RNA on a template of DNA." [GOC:jl, GOC:txnOH]	Hormone receptor-like in 4 (nuclear receptor) [Source:VB Community Annotation]
AAEL005850	AAEL005850-RA		zinc ion binding	"Interacting selectively and non-covalently with zinc (Zn) ions." [GOC:ai]	Hormone receptor-like in 4 (nuclear receptor) [Source:VB Community Annotation]
AAEL005850	AAEL005850-RA		transcription factor activity, sequence-specific DNA binding	"Interacting selectively and non-covalently with a specific DNA sequence in order to modulate transcription. The transcription factor may or may not also interact selectively with a protein or macromolecular complex." [GOC:curators, GOC:txnOH]	Hormone receptor-like in 4 (nuclear receptor) [Source:VB Community Annotation]
AAEL006317	AAEL006317-RB		integral component of membrane	"The component of a membrane consisting of the gene products and protein complexes having at least some part of their peptide sequence embedded in the hydrophobic region of the membrane." [GOC:dos, GOC:go_curators]	short-chain dehydrogenase [Source:VB Community Annotation]
AAEL006317	AAEL006317-RA		integral component of membrane	"The component of a membrane consisting of the gene products and protein complexes having at least some part of their peptide sequence embedded in the hydrophobic region of the membrane." [GOC:dos, GOC:go_curators]	short-chain dehydrogenase [Source:VB Community Annotation]
AAEL006374	AAEL006374-RA		protein homooligomerization	"The process of creating protein oligomers, compounds composed of a small number, usually between three and ten, of identical component monomers. Oligomers may be formed by the polymerization of a number of monomers or the depolymerization of a large protein polymer." [GOC:ai]
AAEL006374	AAEL006374-RA		protein binding	"Interacting selectively and non-covalently with any protein or protein complex (a complex of two or more proteins that may include other nonprotein molecules)." [GOC:go_curators]
AAEL006660	AAEL006660-RA		nucleus	"A membrane-bounded organelle of eukaryotic cells in which chromosomes are housed and replicated. In most cells, the nucleus contains all of the cell's chromosomes except the organellar chromosomes, and is the site of RNA synthesis and processing. In some species, or in specialized cell types, RNA metabolism or DNA replication may be absent." [GOC:go_curators]	DNA replication complex GINS protein PSF2 [Source:UniProtKB/TrEMBL;Acc:Q175H4]
AAEL006660	AAEL006660-RA		DNA replication	"The cellular metabolic process in which a cell duplicates one or more molecules of DNA. DNA replication begins when specific sequences, known as origins of replication, are recognized and bound by initiation proteins, and ends when the original DNA molecule has been completely duplicated and the copies topologically separated. The unit of replication usually corresponds to the genome of the cell…	DNA replication complex GINS protein PSF2 [Source:UniProtKB/TrEMBL;Acc:Q175H4]
AAEL006830	AAEL006830-RA		melanin biosynthetic process	"The chemical reactions and pathways resulting in the formation of melanins, pigments largely of animal origin. High molecular weight polymers of indole quinone, they are irregular polymeric structures and are divided into three groups: allomelanins in the plant kingdom and eumelanins and phaeomelanins in the animal kingdom." [CHEBI:25179, GOC:curators]	yellow protein precursor [Source:VB Community Annotation]
AAEL006830	AAEL006830-RA		male mating behavior	"The specific behavior of a male organism that is associated with reproduction." [GOC:dph, GOC:pr, GOC:tb]	yellow protein precursor [Source:VB Community Annotation]
AAEL007757	AAEL007757-RA		ATP binding	"Interacting selectively and non-covalently with ATP, adenosine 5'-triphosphate, a universally important coenzyme and enzyme regulator." [ISBN:0198506732]
AAEL007757	AAEL007757-RA		integral component of membrane	"The component of a membrane consisting of the gene products and protein complexes having at least some part of their peptide sequence embedded in the hydrophobic region of the membrane." [GOC:dos, GOC:go_curators]
AAEL008137	AAEL008137-RA		protein binding	"Interacting selectively and non-covalently with any protein or protein complex (a complex of two or more proteins that may include other nonprotein molecules)." [GOC:go_curators]
AAEL008316	AAEL008316-RA		mitotic spindle assembly checkpoint	"A cell cycle checkpoint that delays the metaphase/anaphase transition of a mitotic nuclear division until the spindle is correctly assembled and chromosomes are attached to the spindle." [GOC:mtg_cell_cycle, PMID:12360190]	mitotic spindle assembly checkpoint protein mad2 [Source:VB Community Annotation]
AAEL008449	AAEL008449-RA
AAEL008519	AAEL008519-RA				DNA replication factor Cdt1 [Source:VB Community Annotation]
AAEL008575	AAEL008575-RA				regulator of chromosome condensation [Source:VB Community Annotation]
AAEL008675	AAEL008675-RA
AAEL010407	AAEL010407-RB		integral component of membrane	"The component of a membrane consisting of the gene products and protein complexes having at least some part of their peptide sequence embedded in the hydrophobic region of the membrane." [GOC:dos, GOC:go_curators]
AAEL010407	AAEL010407-RA		integral component of membrane	"The component of a membrane consisting of the gene products and protein complexes having at least some part of their peptide sequence embedded in the hydrophobic region of the membrane." [GOC:dos, GOC:go_curators]
AAEL010691	AAEL010691-RA		oxidation-reduction process	"A metabolic process that results in the removal or addition of one or more electrons to or from a substance, with or without the concomitant removal or addition of a proton or protons." [GOC:dhl, GOC:ecd, GOC:jh2, GOC:jid, GOC:mlg, GOC:rph]	ribonucleoside-diphosphate reductase small chain [Source:VB Community Annotation]
AAEL010691	AAEL010691-RA		deoxyribonucleotide biosynthetic process	"The chemical reactions and pathways resulting in the formation of a deoxyribonucleotide, a compound consisting of deoxyribonucleoside (a base linked to a deoxyribose sugar) esterified with a phosphate group at either the 3' or 5'-hydroxyl group of the sugar." [GOC:go_curators, ISBN:0198506732]	ribonucleoside-diphosphate reductase small chain [Source:VB Community Annotation]
AAEL010762	AAEL010762-RA		ATP binding	"Interacting selectively and non-covalently with ATP, adenosine 5'-triphosphate, a universally important coenzyme and enzyme regulator." [ISBN:0198506732]	Actin-related protein 8 [Source:UniProtKB/Swiss-Prot;Acc:Q0IEG8]
AAEL010762	AAEL010762-RA		regulation of transcription, DNA-templated	"Any process that modulates the frequency, rate or extent of cellular DNA-templated transcription." [GOC:go_curators, GOC:txnOH]	Actin-related protein 8 [Source:UniProtKB/Swiss-Prot;Acc:Q0IEG8]
AAEL010762	AAEL010762-RA		transcription, DNA-templated	"The cellular synthesis of RNA on a template of DNA." [GOC:jl, GOC:txnOH]	Actin-related protein 8 [Source:UniProtKB/Swiss-Prot;Acc:Q0IEG8]
AAEL010762	AAEL010762-RA		DNA repair	"The process of restoring DNA after damage. Genomes are subject to damage by chemical and physical agents in the environment (e.g. UV and ionizing radiations, chemical mutagens, fungal and bacterial toxins, etc.) and by free radicals or alkylating agents endogenously generated in metabolism. DNA is also damaged because of errors during its replication. A variety of different DNA repair pathways h…	Actin-related protein 8 [Source:UniProtKB/Swiss-Prot;Acc:Q0IEG8]
AAEL010762	AAEL010762-RA		DNA recombination	"Any process in which a new genotype is formed by reassortment of genes resulting in gene combinations different from those that were present in the parents. In eukaryotes genetic recombination can occur by chromosome assortment, intrachromosomal recombination, or nonreciprocal interchromosomal recombination. Intrachromosomal recombination occurs by crossing over. In bacteria it may occur by gene…	Actin-related protein 8 [Source:UniProtKB/Swiss-Prot;Acc:Q0IEG8]
AAEL010762	AAEL010762-RA		Ino80 complex	"A multisubunit protein complex that contains the Ino80p ATPase; exhibits chromatin remodeling activity and 3' to 5' DNA helicase activity." [GOC:jh, GOC:rb, PMID:19355820]	Actin-related protein 8 [Source:UniProtKB/Swiss-Prot;Acc:Q0IEG8]
AAEL010762	AAEL010762-RA		chromatin remodeling	"Dynamic structural changes to eukaryotic chromatin occurring throughout the cell division cycle. These changes range from the local changes necessary for transcriptional regulation to global changes necessary for chromosome segregation." [GOC:jid, GOC:vw, PMID:12697820]	Actin-related protein 8 [Source:UniProtKB/Swiss-Prot;Acc:Q0IEG8]
AAEL010762	AAEL010762-RA		chromatin remodeling	"Dynamic structural changes to eukaryotic chromatin occurring throughout the cell division cycle. These changes range from the local changes necessary for transcriptional regulation to global changes necessary for chromosome segregation." [GOC:jid, GOC:vw, PMID:12697820]	Actin-related protein 8 [Source:UniProtKB/Swiss-Prot;Acc:Q0IEG8]
AAEL012107	AAEL012107-RA		RNA binding	"Interacting selectively and non-covalently with an RNA molecule or a portion thereof." [GOC:mah]	nanos [Source:VB Community Annotation]
AAEL012107	AAEL012107-RA		zinc ion binding	"Interacting selectively and non-covalently with zinc (Zn) ions." [GOC:ai]	nanos [Source:VB Community Annotation]
AAEL012107	AAEL012107-RA		regulation of translation	"Any process that modulates the frequency, rate or extent of the chemical reactions and pathways resulting in the formation of proteins by the translation of mRNA." [GOC:isa_complete]	nanos [Source:VB Community Annotation]
AAEL012876	AAEL012876-RA		metal ion binding	"Interacting selectively and non-covalently with any metal ion." [GOC:ai]
AAEL012876	AAEL012876-RB		metal ion binding	"Interacting selectively and non-covalently with any metal ion." [GOC:ai]
AAEL013338	AAEL013338-RA				lethal(2)essential for life protein, l2efl [Source:VB Community Annotation]
AAEL014025	AAEL014025-RA		ubiquitin-protein transferase activator activity	"Increases the activity of a ubiquitin-protein transferase, an enzyme that catalyzes the covalent attachment of ubiquitin to lysine in a substrate protein." [GOC:rb, PMID:18321851]	cell division cycle 20 (cdc20) (fizzy) [Source:VB Community Annotation]
AAEL014025	AAEL014025-RA		anaphase-promoting complex binding	"Interacting selectively and non-covalently with an anaphase-promoting complex. A ubiquitin ligase complex that degrades mitotic cyclins and anaphase inhibitory protein, thereby triggering sister chromatid separation and exit from mitosis." [GOC:BHF, GOC:dph, GOC:tb]	cell division cycle 20 (cdc20) (fizzy) [Source:VB Community Annotation]
AAEL014025	AAEL014025-RA		positive regulation of ubiquitin protein ligase activity	"Any process that activates or increases the frequency, rate or extent of ubiquitin protein ligase activity." [GO_REF:0000059, GOC:dph, GOC:TermGenie, GOC:vw, PMID:10921876, PMID:26216882]	cell division cycle 20 (cdc20) (fizzy) [Source:VB Community Annotation]
AAEL014025	AAEL014025-RA		protein binding	"Interacting selectively and non-covalently with any protein or protein complex (a complex of two or more proteins that may include other nonprotein molecules)." [GOC:go_curators]	cell division cycle 20 (cdc20) (fizzy) [Source:VB Community Annotation]
AAEL014561	AAEL014561-RA		extracellular space	"That part of a multicellular organism outside the cells proper, usually taken to be outside the plasma membranes, and occupied by fluid." [ISBN:0198547684]	Vitelline membrane protein 15a-3 [Source:UniProtKB/Swiss-Prot;Acc:Q16G12]
AAEL017269	AAEL017269-RA
AAEL017329	AAEL017329-RA		metal ion binding	"Interacting selectively and non-covalently with any metal ion." [GOC:ai]
AAEL017329	AAEL017329-RA		intracellular	"The living contents of a cell; the matter contained within (but not including) the plasma membrane, usually taken to exclude large vacuoles and masses of secretory or ingested material. In eukaryotes it includes the nucleus and cytoplasm." [ISBN:0198506732]
AAEL017329	AAEL017329-RA		zinc ion binding	"Interacting selectively and non-covalently with zinc (Zn) ions." [GOC:ai]
AAEL017329	AAEL017329-RA		protein binding	"Interacting selectively and non-covalently with any protein or protein complex (a complex of two or more proteins that may include other nonprotein molecules)." [GOC:go_curators]
AAEL018034	AAEL018034-RA		nucleic acid binding	"Interacting selectively and non-covalently with any nucleic acid." [GOC:jl]	Putative vigilin [Source:UniProtKB/TrEMBL;Acc:A0A0P6K0N0]
AAEL018034	AAEL018034-RA		RNA binding	"Interacting selectively and non-covalently with an RNA molecule or a portion thereof." [GOC:mah]	Putative vigilin [Source:UniProtKB/TrEMBL;Acc:A0A0P6K0N0]
AAEL018034	AAEL018034-RA		protein binding	"Interacting selectively and non-covalently with any protein or protein complex (a complex of two or more proteins that may include other nonprotein molecules)." [GOC:go_curators]	Putative vigilin [Source:UniProtKB/TrEMBL;Acc:A0A0P6K0N0]
AAEL018354	AAEL018354-RA		lipid transport	"The directed movement of lipids into, out of or within a cell, or between cells, by means of some agent such as a transporter or pore. Lipids are compounds soluble in an organic solvent but not, or sparingly, in an aqueous solvent." [ISBN:0198506732]	oxysterol-binding protein [Source:VB Community Annotation]

## Sheet: Module B
MODULE B
Gene stable ID	Transcript stable ID	GO term name	GO term accession	GO term definition	Gene description	External synonym
AAEL000055	AAEL000055-RA	integral component of membrane	GO:0016021	"The component of a membrane consisting of the gene products and protein complexes having at least some part of their peptide sequence embedded in the hydrophobic region of the membrane." [GOC:dos, GOC:go_curators]
AAEL000258	AAEL000258-RA	cytoplasm	GO:0005737	"All of the contents of a cell excluding the plasma membrane and nucleus, but including other subcellular structures." [ISBN:0198547684]	5'-nucleotidase [Source:UniProtKB/TrEMBL;Acc:Q17PQ5]
AAEL000258	AAEL000258-RA	lipid metabolic process	GO:0006629	"The chemical reactions and pathways involving lipids, compounds soluble in an organic solvent but not, or sparingly, in an aqueous solvent. Includes fatty acids; neutral fats, other fatty-acid esters, and soaps; long-chain (fatty) alcohols and waxes; sphingoids and other long-chain bases; glycolipids, phospholipids and sphingolipids; and carotenes, polyprenols, sterols, terpenes and other isopre…	5'-nucleotidase [Source:UniProtKB/TrEMBL;Acc:Q17PQ5]
AAEL000258	AAEL000258-RA	magnesium ion binding	GO:0000287	"Interacting selectively and non-covalently with magnesium (Mg) ions." [GOC:ai]	5'-nucleotidase [Source:UniProtKB/TrEMBL;Acc:Q17PQ5]
AAEL000258	AAEL000258-RA	lipase activity	GO:0016298	"Catalysis of the hydrolysis of a lipid or phospholipid." [GOC:mah]	5'-nucleotidase [Source:UniProtKB/TrEMBL;Acc:Q17PQ5]
AAEL000258	AAEL000258-RA	5'-nucleotidase activity	GO:0008253	"Catalysis of the reaction: a 5'-ribonucleotide + H2O = a ribonucleoside + phosphate." [EC:3.1.3.5]	5'-nucleotidase [Source:UniProtKB/TrEMBL;Acc:Q17PQ5]
AAEL000258	AAEL000258-RB	cytoplasm	GO:0005737	"All of the contents of a cell excluding the plasma membrane and nucleus, but including other subcellular structures." [ISBN:0198547684]	5'-nucleotidase [Source:UniProtKB/TrEMBL;Acc:Q17PQ5]
AAEL000258	AAEL000258-RB	lipid metabolic process	GO:0006629	"The chemical reactions and pathways involving lipids, compounds soluble in an organic solvent but not, or sparingly, in an aqueous solvent. Includes fatty acids; neutral fats, other fatty-acid esters, and soaps; long-chain (fatty) alcohols and waxes; sphingoids and other long-chain bases; glycolipids, phospholipids and sphingolipids; and carotenes, polyprenols, sterols, terpenes and other isopre…	5'-nucleotidase [Source:UniProtKB/TrEMBL;Acc:Q17PQ5]
AAEL000258	AAEL000258-RB	magnesium ion binding	GO:0000287	"Interacting selectively and non-covalently with magnesium (Mg) ions." [GOC:ai]	5'-nucleotidase [Source:UniProtKB/TrEMBL;Acc:Q17PQ5]
AAEL000258	AAEL000258-RB	nucleotide binding	GO:0000166	"Interacting selectively and non-covalently with a nucleotide, any compound consisting of a nucleoside that is esterified with (ortho)phosphate or an oligophosphate at any hydroxyl group on the ribose or deoxyribose." [GOC:mah, ISBN:0198547684]	5'-nucleotidase [Source:UniProtKB/TrEMBL;Acc:Q17PQ5]
AAEL000258	AAEL000258-RB	lipase activity	GO:0016298	"Catalysis of the hydrolysis of a lipid or phospholipid." [GOC:mah]	5'-nucleotidase [Source:UniProtKB/TrEMBL;Acc:Q17PQ5]
AAEL000258	AAEL000258-RB	5'-nucleotidase activity	GO:0008253	"Catalysis of the reaction: a 5'-ribonucleotide + H2O = a ribonucleoside + phosphate." [EC:3.1.3.5]	5'-nucleotidase [Source:UniProtKB/TrEMBL;Acc:Q17PQ5]
AAEL000258	AAEL000258-RB	nucleotide metabolic process	GO:0009117	"The chemical reactions and pathways involving a nucleotide, a nucleoside that is esterified with (ortho)phosphate or an oligophosphate at any hydroxyl group on the glycose moiety; may be mono-, di- or triphosphate; this definition includes cyclic nucleotides (nucleoside cyclic phosphates)." [GOC:ma]	5'-nucleotidase [Source:UniProtKB/TrEMBL;Acc:Q17PQ5]
AAEL001307	AAEL001307-RA	transporter activity	GO:0005215	"Enables the directed movement of substances (such as macromolecules, small molecules, ions) into, out of or within a cell, or between cells." [GOC:ai, GOC:dgf]	SEC14, putative [Source:VB Community Annotation]
AAEL001307	AAEL001307-RA	intracellular	GO:0005622	"The living contents of a cell; the matter contained within (but not including) the plasma membrane, usually taken to exclude large vacuoles and masses of secretory or ingested material. In eukaryotes it includes the nucleus and cytoplasm." [ISBN:0198506732]	SEC14, putative [Source:VB Community Annotation]
AAEL001307	AAEL001307-RA	transport	GO:0006810	"The directed movement of substances (such as macromolecules, small molecules, ions) or cellular components (such as complexes and organelles) into, out of or within a cell, or between cells, or within a multicellular organism by means of some agent such as a transporter, pore or motor protein." [GOC:dos, GOC:dph, GOC:jl, GOC:mah]	SEC14, putative [Source:VB Community Annotation]
AAEL002503	AAEL002503-RA	metal ion binding	GO:0046872	"Interacting selectively and non-covalently with any metal ion." [GOC:ai]	yippee protein [Source:VB Community Annotation]
AAEL002673	AAEL002673-RA	integral component of membrane	GO:0016021	"The component of a membrane consisting of the gene products and protein complexes having at least some part of their peptide sequence embedded in the hydrophobic region of the membrane." [GOC:dos, GOC:go_curators]	elongase, putative [Source:VB Community Annotation]
AAEL002673	AAEL002673-RA	3-oxo-lignoceronyl-CoA synthase activity	GO:0102338	"Catalysis of the reaction: behenoyl-CoA(4-) + malonyl-CoA(5-) + H+ <=> 3-oxotetracosanoyl-CoA. + carbon dioxide + coenzyme A." [EC:2.3.1.199]	elongase, putative [Source:VB Community Annotation]
AAEL002673	AAEL002673-RA	3-oxo-cerotoyl-CoA synthase activity	GO:0102337	"Catalysis of the reaction: tetracosanoyl-CoA(4-) + malonyl-CoA(5-) + H+ <=> 3-oxohexacosanoyl-CoA + carbon dioxide + coenzyme A." [EC:2.3.1.199]	elongase, putative [Source:VB Community Annotation]
AAEL002673	AAEL002673-RA	3-oxo-arachidoyl-CoA synthase activity	GO:0102336	"Catalysis of the reaction: stearoyl-CoA(4-) + malonyl-CoA(5-) + H+ <=> 3-oxoicosanoyl-CoA. + carbon dioxide + coenzyme A." [EC:2.3.1.199]	elongase, putative [Source:VB Community Annotation]
AAEL002673	AAEL002673-RA	fatty acid biosynthetic process	GO:0006633	"The chemical reactions and pathways resulting in the formation of a fatty acid, any of the aliphatic monocarboxylic acids that can be liberated by hydrolysis from naturally occurring fats and oils. Fatty acids are predominantly straight-chain acids of 4 to 24 carbon atoms, which may be saturated or unsaturated; branched fatty acids and hydroxy fatty acids also occur, and very long chain acids of…	elongase, putative [Source:VB Community Annotation]
AAEL004884	AAEL004884-RA	biosynthetic process	GO:0009058	"The chemical reactions and pathways resulting in the formation of substances; typically the energy-requiring part of metabolism in which simpler substances are transformed into more complex ones." [GOC:curators, ISBN:0198547684]	hemomucin [Source:VB Community Annotation]
AAEL004884	AAEL004884-RA	strictosidine synthase activity	GO:0016844	"Catalysis of the reaction: 3alpha(S)-strictosidine + H(2)O = secologanin + tryptamine." [EC:4.3.3.2, RHEA:15016]	hemomucin [Source:VB Community Annotation]
AAEL005038	AAEL005038-RA	ATP binding	GO:0005524	"Interacting selectively and non-covalently with ATP, adenosine 5'-triphosphate, a universally important coenzyme and enzyme regulator." [ISBN:0198506732]	ubiquitin-conjugating enzyme E2 [Source:VB Community Annotation]
AAEL005071	AAEL005071-RA	GTP binding	GO:0005525	"Interacting selectively and non-covalently with GTP, guanosine triphosphate." [GOC:ai]	GTP binding protein [Source:VB Community Annotation]
AAEL005071	AAEL005071-RA	GTPase activity	GO:0003924	"Catalysis of the reaction: GTP + H2O = GDP + phosphate." [ISBN:0198547684]	GTP binding protein [Source:VB Community Annotation]
AAEL005342	AAEL005342-RA
AAEL005410	AAEL005410-RA	negative regulation of gluconeogenesis	GO:0045721	"Any process that stops, prevents, or reduces the frequency, rate or extent of gluconeogenesis." [GOC:go_curators]	erythroblast macrophage protein emp [Source:VB Community Annotation]
AAEL005410	AAEL005410-RA	protein binding	GO:0005515	"Interacting selectively and non-covalently with any protein or protein complex (a complex of two or more proteins that may include other nonprotein molecules)." [GOC:go_curators]	erythroblast macrophage protein emp [Source:VB Community Annotation]
AAEL005588	AAEL005588-RA
AAEL006473	AAEL006473-RA	nucleic acid binding	GO:0003676	"Interacting selectively and non-covalently with any nucleic acid." [GOC:jl]	arginine/serine-rich splicing factor [Source:VB Community Annotation]
AAEL006473	AAEL006473-RA	RNA binding	GO:0003723	"Interacting selectively and non-covalently with an RNA molecule or a portion thereof." [GOC:mah]	arginine/serine-rich splicing factor [Source:VB Community Annotation]
AAEL006543	AAEL006543-RA	integral component of membrane	GO:0016021	"The component of a membrane consisting of the gene products and protein complexes having at least some part of their peptide sequence embedded in the hydrophobic region of the membrane." [GOC:dos, GOC:go_curators]
AAEL006583	AAEL006583-RA	integral component of membrane	GO:0016021	"The component of a membrane consisting of the gene products and protein complexes having at least some part of their peptide sequence embedded in the hydrophobic region of the membrane." [GOC:dos, GOC:go_curators]	multicopper oxidase [Source:VB Community Annotation]
AAEL006583	AAEL006583-RA	oxidoreductase activity	GO:0016491	"Catalysis of an oxidation-reduction (redox) reaction, a reversible chemical reaction in which the oxidation state of an atom or atoms within a molecule is altered. One substrate acts as a hydrogen or electron donor and becomes oxidized, while the other acts as hydrogen or electron acceptor and becomes reduced." [GOC:go_curators]	multicopper oxidase [Source:VB Community Annotation]
AAEL006583	AAEL006583-RA	oxidation-reduction process	GO:0055114	"A metabolic process that results in the removal or addition of one or more electrons to or from a substance, with or without the concomitant removal or addition of a proton or protons." [GOC:dhl, GOC:ecd, GOC:jh2, GOC:jid, GOC:mlg, GOC:rph]	multicopper oxidase [Source:VB Community Annotation]
AAEL006583	AAEL006583-RA	copper ion binding	GO:0005507	"Interacting selectively and non-covalently with copper (Cu) ions." [GOC:ai]	multicopper oxidase [Source:VB Community Annotation]
AAEL006594	AAEL006594-RA	proteolysis	GO:0006508	"The hydrolysis of proteins into smaller polypeptides and/or amino acids by cleavage of their peptide bonds." [GOC:bf, GOC:mah]	serine-type enodpeptidase, [Source:VB Community Annotation]
AAEL006594	AAEL006594-RA	serine-type endopeptidase activity	GO:0004252	"Catalysis of the hydrolysis of internal, alpha-peptide bonds in a polypeptide chain by a catalytic mechanism that involves a catalytic triad consisting of a serine nucleophile that is activated by a proton relay involving an acidic residue (e.g. aspartate or glutamate) and a basic residue (usually histidine)." [GOC:mah, http://merops.sanger.ac.uk/about/glossary.htm#CATTYPE, ISBN:0716720094]	serine-type enodpeptidase, [Source:VB Community Annotation]
AAEL007228	AAEL007228-RA	cytoplasm	GO:0005737	"All of the contents of a cell excluding the plasma membrane and nucleus, but including other subcellular structures." [ISBN:0198547684]	autophagy related gene [Source:VB Community Annotation]
AAEL007228	AAEL007228-RA	protein transport	GO:0015031	"The directed movement of proteins into, out of or within a cell, or between cells, by means of some agent such as a transporter or pore." [GOC:ai]	autophagy related gene [Source:VB Community Annotation]
AAEL007228	AAEL007228-RA	autophagy	GO:0006914	"The process in which cells digest parts of their own cytoplasm; allows for both recycling of macromolecular constituents under conditions of cellular stress and remodeling the intracellular structure for cell differentiation." [GOC:autophagy, ISBN:0198547684, PMID:11099404, PMID:9412464]	autophagy related gene [Source:VB Community Annotation]
AAEL007228	AAEL007228-RA	cysteine-type peptidase activity	GO:0008234	"Catalysis of the hydrolysis of peptide bonds in a polypeptide chain by a mechanism in which the sulfhydryl group of a cysteine residue at the active center acts as a nucleophile." [GOC:mah, http://merops.sanger.ac.uk/about/glossary.htm#CATTYPE]	autophagy related gene [Source:VB Community Annotation]
AAEL007421	AAEL007421-RA	sulfotransferase activity	GO:0008146	"Catalysis of the transfer of a sulfate group from 3'-phosphoadenosine 5'-phosphosulfate to the hydroxyl group of an acceptor, producing the sulfated derivative and 3'-phosphoadenosine 5'-phosphate." [EC:2.8.2, GOC:curators]	sulfotransferase (sult) [Source:VB Community Annotation]
AAEL007590	AAEL007590-RA	proteolysis	GO:0006508	"The hydrolysis of proteins into smaller polypeptides and/or amino acids by cleavage of their peptide bonds." [GOC:bf, GOC:mah]	cathepsin b [Source:VB Community Annotation]
AAEL007590	AAEL007590-RA	cysteine-type peptidase activity	GO:0008234	"Catalysis of the hydrolysis of peptide bonds in a polypeptide chain by a mechanism in which the sulfhydryl group of a cysteine residue at the active center acts as a nucleophile." [GOC:mah, http://merops.sanger.ac.uk/about/glossary.htm#CATTYPE]	cathepsin b [Source:VB Community Annotation]
AAEL008478	AAEL008478-RA
AAEL009407	AAEL009407-RA	protein binding	GO:0005515	"Interacting selectively and non-covalently with any protein or protein complex (a complex of two or more proteins that may include other nonprotein molecules)." [GOC:go_curators]
AAEL009588	AAEL009588-RA	steroid hormone mediated signaling pathway	GO:0043401	"A series of molecular signals mediated by a steroid hormone binding to a receptor." [PMID:12606724]	expressed protein (HR3) [Source:VB Community Annotation]
AAEL009588	AAEL009588-RA	regulation of transcription, DNA-templated	GO:0006355	"Any process that modulates the frequency, rate or extent of cellular DNA-templated transcription." [GOC:go_curators, GOC:txnOH]	expressed protein (HR3) [Source:VB Community Annotation]
AAEL009588	AAEL009588-RA	sequence-specific DNA binding	GO:0043565	"Interacting selectively and non-covalently with DNA of a specific nucleotide composition, e.g. GC-rich DNA binding, or with a specific sequence motif or type of DNA e.g. promotor binding or rDNA binding." [GOC:jl]	expressed protein (HR3) [Source:VB Community Annotation]
AAEL009588	AAEL009588-RA	nucleus	GO:0005634	"A membrane-bounded organelle of eukaryotic cells in which chromosomes are housed and replicated. In most cells, the nucleus contains all of the cell's chromosomes except the organellar chromosomes, and is the site of RNA synthesis and processing. In some species, or in specialized cell types, RNA metabolism or DNA replication may be absent." [GOC:go_curators]	expressed protein (HR3) [Source:VB Community Annotation]
AAEL009588	AAEL009588-RA	transcription, DNA-templated	GO:0006351	"The cellular synthesis of RNA on a template of DNA." [GOC:jl, GOC:txnOH]	expressed protein (HR3) [Source:VB Community Annotation]
AAEL009588	AAEL009588-RA	DNA binding	GO:0003677	"Any molecular function by which a gene product interacts selectively and non-covalently with DNA (deoxyribonucleic acid)." [GOC:dph, GOC:jl, GOC:tb, GOC:vw]	expressed protein (HR3) [Source:VB Community Annotation]
AAEL009588	AAEL009588-RA	zinc ion binding	GO:0008270	"Interacting selectively and non-covalently with zinc (Zn) ions." [GOC:ai]	expressed protein (HR3) [Source:VB Community Annotation]
AAEL009588	AAEL009588-RA	transcription factor activity, sequence-specific DNA binding	GO:0003700	"Interacting selectively and non-covalently with a specific DNA sequence in order to modulate transcription. The transcription factor may or may not also interact selectively with a protein or macromolecular complex." [GOC:curators, GOC:txnOH]	expressed protein (HR3) [Source:VB Community Annotation]
AAEL009588	AAEL009588-RA	steroid hormone receptor activity	GO:0003707	"Combining with a steroid hormone and transmitting the signal within the cell to initiate a change in cell activity or function." [GOC:signaling, PMID:14708019]	expressed protein (HR3) [Source:VB Community Annotation]
AAEL009588	AAEL009588-RA	thyroid hormone receptor activity	GO:0004887	"Combining with thyroid hormone and transmitting the signal to the transcriptional machinery by interacting selectively and non-covalently with a specific DNA sequence in order to modulate transcription by RNA polymerase II." [GOC:signaling]	expressed protein (HR3) [Source:VB Community Annotation]
AAEL010113	AAEL010113-RA
AAEL011575	AAEL011575-RA	metal ion binding	GO:0046872	"Interacting selectively and non-covalently with any metal ion." [GOC:ai]
AAEL011575	AAEL011575-RA	protein binding	GO:0005515	"Interacting selectively and non-covalently with any protein or protein complex (a complex of two or more proteins that may include other nonprotein molecules)." [GOC:go_curators]
AAEL012417	AAEL012417-RA	integral component of membrane	GO:0016021	"The component of a membrane consisting of the gene products and protein complexes having at least some part of their peptide sequence embedded in the hydrophobic region of the membrane." [GOC:dos, GOC:go_curators]
AAEL012417	AAEL012417-RA	metabolic process	GO:0008152	"The chemical reactions and pathways, including anabolism and catabolism, by which living organisms transform chemical substances. Metabolic processes typically transform small molecules, but also include macromolecular processes such as DNA repair and replication, and protein synthesis and degradation." [GOC:go_curators, ISBN:0198547684]
AAEL012417	AAEL012417-RA	transferase activity, transferring acyl groups	GO:0016746	"Catalysis of the transfer of an acyl group from one compound (donor) to another (acceptor)." [GOC:jl, ISBN:0198506732]
AAEL012709	AAEL012709-RA	protein binding	GO:0005515	"Interacting selectively and non-covalently with any protein or protein complex (a complex of two or more proteins that may include other nonprotein molecules)." [GOC:go_curators]
AAEL012928	AAEL012928-RA
AAEL014537	AAEL014537-RA	catalytic activity	GO:0003824	"Catalysis of a biochemical reaction at physiological temperatures. In biologically catalyzed reactions, the reactants are known as substrates, and the catalysts are naturally occurring macromolecular substances known as enzymes. Enzymes possess specific binding sites for substrates, and are usually composed wholly or largely of protein, but RNA that has catalytic activity (ribozyme) is often als…	maltose phosphorylase [Source:VB Community Annotation]
AAEL014537	AAEL014537-RA	carbohydrate metabolic process	GO:0005975	"The chemical reactions and pathways involving carbohydrates, any of a group of organic compounds based of the general formula Cx(H2O)y. Includes the formation of carbohydrate derivatives by the addition of a carbohydrate residue to another molecule." [GOC:mah, ISBN:0198506732]	maltose phosphorylase [Source:VB Community Annotation]
AAEL014762	AAEL014762-RA	integral component of membrane	GO:0016021	"The component of a membrane consisting of the gene products and protein complexes having at least some part of their peptide sequence embedded in the hydrophobic region of the membrane." [GOC:dos, GOC:go_curators]	zinc transporter [Source:VB Community Annotation]
AAEL014762	AAEL014762-RA	transmembrane transport	GO:0055085	"The process in which a solute is transported across a lipid bilayer, from one side of a membrane to the other" [GOC:dph, GOC:jid]	zinc transporter [Source:VB Community Annotation]
AAEL014762	AAEL014762-RA	membrane	GO:0016020	"A lipid bilayer along with all the proteins and protein complexes embedded in it an attached to it." [GOC:dos, GOC:mah, ISBN:0815316194]	zinc transporter [Source:VB Community Annotation]
AAEL014762	AAEL014762-RA	metal ion transport	GO:0030001	"The directed movement of metal ions, any metal ion with an electric charge, into, out of or within a cell, or between cells, by means of some agent such as a transporter or pore." [GOC:ai]	zinc transporter [Source:VB Community Annotation]
AAEL014762	AAEL014762-RA	metal ion transmembrane transporter activity	GO:0046873	"Enables the transfer of metal ions from one side of a membrane to the other." [GOC:ai]	zinc transporter [Source:VB Community Annotation]
AAEL016992	AAEL016992-RA	oxidoreductase activity	GO:0016491	"Catalysis of an oxidation-reduction (redox) reaction, a reversible chemical reaction in which the oxidation state of an atom or atoms within a molecule is altered. One substrate acts as a hydrogen or electron donor and becomes oxidized, while the other acts as hydrogen or electron acceptor and becomes reduced." [GOC:go_curators]
AAEL016992	AAEL016992-RA	oxidation-reduction process	GO:0055114	"A metabolic process that results in the removal or addition of one or more electrons to or from a substance, with or without the concomitant removal or addition of a proton or protons." [GOC:dhl, GOC:ecd, GOC:jh2, GOC:jid, GOC:mlg, GOC:rph]
AAEL016992	AAEL016992-RA	copper ion binding	GO:0005507	"Interacting selectively and non-covalently with copper (Cu) ions." [GOC:ai]
AAEL018186	AAEL018186-RA	intracellular	GO:0005622	"The living contents of a cell; the matter contained within (but not including) the plasma membrane, usually taken to exclude large vacuoles and masses of secretory or ingested material. In eukaryotes it includes the nucleus and cytoplasm." [ISBN:0198506732]	Phosphatidylinositol 3-kinase [Source:UniProtKB/TrEMBL;Acc:A0A1S4G7T1]
AAEL018186	AAEL018186-RA	kinase activity	GO:0016301	"Catalysis of the transfer of a phosphate group, usually from ATP, to a substrate molecule." [ISBN:0198506732]	Phosphatidylinositol 3-kinase [Source:UniProtKB/TrEMBL;Acc:A0A1S4G7T1]
AAEL018186	AAEL018186-RA	phosphatidylinositol phosphorylation	GO:0046854	"The process of introducing one or more phosphate groups into a phosphatidylinositol, any glycerophosphoinositol having one phosphatidyl group esterified to one of the hydroxy groups of inositol." [ISBN:0198506732]	Phosphatidylinositol 3-kinase [Source:UniProtKB/TrEMBL;Acc:A0A1S4G7T1]
AAEL018186	AAEL018186-RA	phosphatidylinositol-mediated signaling	GO:0048015	"A series of molecular signals in which a cell uses a phosphatidylinositol-mediated signaling to convert a signal into a response. Phosphatidylinositols include phosphatidylinositol (PtdIns) and its phosphorylated derivatives." [GOC:bf, GOC:ceb, ISBN:0198506732]	Phosphatidylinositol 3-kinase [Source:UniProtKB/TrEMBL;Acc:A0A1S4G7T1]
AAEL018186	AAEL018186-RA	binding	GO:0005488	"The selective, non-covalent, often stoichiometric, interaction of a molecule with one or more specific sites on another molecule." [GOC:ceb, GOC:mah, ISBN:0198506732]	Phosphatidylinositol 3-kinase [Source:UniProtKB/TrEMBL;Acc:A0A1S4G7T1]

## Sheet: Module C
MODULE C
Gene stable ID	Transcript stable ID	GO term name	GO term accession	GO term definition	Gene description	External synonym
AAEL000235	AAEL000235-RA
AAEL001046	AAEL001046-RA	protein tyrosine phosphatase activity	GO:0004725	"Catalysis of the reaction: protein tyrosine phosphate + H2O = protein tyrosine + phosphate." [EC:3.1.3.48]	phosphatase fragment [Source:VB Community Annotation]
AAEL001046	AAEL001046-RA	phosphatase activity	GO:0016791	"Catalysis of the hydrolysis of phosphoric monoesters, releasing inorganic phosphate." [EC:3.1.3, EC:3.1.3.41, GOC:curators, GOC:pg]	phosphatase fragment [Source:VB Community Annotation]
AAEL001046	AAEL001046-RA	protein dephosphorylation	GO:0006470	"The process of removing one or more phosphoric residues from a protein." [GOC:hb]	phosphatase fragment [Source:VB Community Annotation]
AAEL001046	AAEL001046-RA	dephosphorylation	GO:0016311	"The process of removing one or more phosphoric (ester or anhydride) residues from a molecule." [ISBN:0198506732]	phosphatase fragment [Source:VB Community Annotation]
AAEL001170	AAEL001170-RA	protein methylesterase activity	GO:0051723	"Catalysis of the reaction: protein amino acid methyl ester + H2O = protein amino acid + methanol." [GOC:ai]	Protein phosphatase methylesterase 1 [Source:UniProtKB/TrEMBL;Acc:Q17M26]
AAEL001170	AAEL001170-RA	protein demethylation	GO:0006482	"The removal of a methyl group, from a protein amino acid. A methyl group is derived from methane by the removal of a hydrogen atom." [GOC:mah]	Protein phosphatase methylesterase 1 [Source:UniProtKB/TrEMBL;Acc:Q17M26]
AAEL001170	AAEL001170-RA	metabolic process	GO:0008152	"The chemical reactions and pathways, including anabolism and catabolism, by which living organisms transform chemical substances. Metabolic processes typically transform small molecules, but also include macromolecular processes such as DNA repair and replication, and protein synthesis and degradation." [GOC:go_curators, ISBN:0198547684]	Protein phosphatase methylesterase 1 [Source:UniProtKB/TrEMBL;Acc:Q17M26]
AAEL001170	AAEL001170-RA	catalytic activity	GO:0003824	"Catalysis of a biochemical reaction at physiological temperatures. In biologically catalyzed reactions, the reactants are known as substrates, and the catalysts are naturally occurring macromolecular substances known as enzymes. Enzymes possess specific binding sites for substrates, and are usually composed wholly or largely of protein, but RNA that has catalytic activity (ribozyme) is often als…	Protein phosphatase methylesterase 1 [Source:UniProtKB/TrEMBL;Acc:Q17M26]
AAEL001170	AAEL001170-RA	hydrolase activity	GO:0016787	"Catalysis of the hydrolysis of various bonds, e.g. C-O, C-N, C-C, phosphoric anhydride bonds, etc. Hydrolase is the systematic name for any enzyme of EC class 3." [ISBN:0198506732]	Protein phosphatase methylesterase 1 [Source:UniProtKB/TrEMBL;Acc:Q17M26]
AAEL001209	AAEL001209-RA	integral component of membrane	GO:0016021	"The component of a membrane consisting of the gene products and protein complexes having at least some part of their peptide sequence embedded in the hydrophobic region of the membrane." [GOC:dos, GOC:go_curators]	sodium-dependent phosphate transporter [Source:VB Community Annotation]
AAEL001209	AAEL001209-RA	transmembrane transport	GO:0055085	"The process in which a solute is transported across a lipid bilayer, from one side of a membrane to the other" [GOC:dph, GOC:jid]	sodium-dependent phosphate transporter [Source:VB Community Annotation]
AAEL001215	AAEL001215-RA
AAEL001961	AAEL001961-RA
AAEL002158	AAEL002158-RA	cell	GO:0005623	"The basic structural and functional unit of all organisms. Includes the plasma membrane and any external encapsulating structures such as the cell wall and cell envelope." [GOC:go_curators]	secreted ferritin G subunit precursor, putative [Source:VB Community Annotation]
AAEL002158	AAEL002158-RA	iron ion transport	GO:0006826	"The directed movement of iron (Fe) ions into, out of or within a cell, or between cells, by means of some agent such as a transporter or pore." [GOC:ai]	secreted ferritin G subunit precursor, putative [Source:VB Community Annotation]
AAEL002158	AAEL002158-RA	ferric iron binding	GO:0008199	"Interacting selectively and non-covalently with ferric iron, Fe(III)." [GOC:ai]	secreted ferritin G subunit precursor, putative [Source:VB Community Annotation]
AAEL002158	AAEL002158-RA	cellular iron ion homeostasis	GO:0006879	"Any process involved in the maintenance of an internal steady state of iron ions at the level of a cell." [GOC:ai, GOC:mah]	secreted ferritin G subunit precursor, putative [Source:VB Community Annotation]
AAEL002158	AAEL002158-RA	ferroxidase activity	GO:0004322	"Catalysis of the reaction: 4 Fe2+ + 4 H+ + O2 = 4 Fe3+ + 2 H2O." [EC:1.16.3.1]	secreted ferritin G subunit precursor, putative [Source:VB Community Annotation]
AAEL002158	AAEL002158-RB	cell	GO:0005623	"The basic structural and functional unit of all organisms. Includes the plasma membrane and any external encapsulating structures such as the cell wall and cell envelope." [GOC:go_curators]	secreted ferritin G subunit precursor, putative [Source:VB Community Annotation]
AAEL002158	AAEL002158-RB	iron ion transport	GO:0006826	"The directed movement of iron (Fe) ions into, out of or within a cell, or between cells, by means of some agent such as a transporter or pore." [GOC:ai]	secreted ferritin G subunit precursor, putative [Source:VB Community Annotation]
AAEL002158	AAEL002158-RB	ferric iron binding	GO:0008199	"Interacting selectively and non-covalently with ferric iron, Fe(III)." [GOC:ai]	secreted ferritin G subunit precursor, putative [Source:VB Community Annotation]
AAEL002158	AAEL002158-RB	cellular iron ion homeostasis	GO:0006879	"Any process involved in the maintenance of an internal steady state of iron ions at the level of a cell." [GOC:ai, GOC:mah]	secreted ferritin G subunit precursor, putative [Source:VB Community Annotation]
AAEL002158	AAEL002158-RB	ferroxidase activity	GO:0004322	"Catalysis of the reaction: 4 Fe2+ + 4 H+ + O2 = 4 Fe3+ + 2 H2O." [EC:1.16.3.1]	secreted ferritin G subunit precursor, putative [Source:VB Community Annotation]
AAEL002950	AAEL002950-RA
AAEL002950	AAEL002950-RB
AAEL003503	AAEL003503-RA	GTP binding	GO:0005525	"Interacting selectively and non-covalently with GTP, guanosine triphosphate." [GOC:ai]	ras-related protein Rab-7 [Source:VB Community Annotation]
AAEL003503	AAEL003503-RA	GTPase activity	GO:0003924	"Catalysis of the reaction: GTP + H2O = GDP + phosphate." [ISBN:0198547684]	ras-related protein Rab-7 [Source:VB Community Annotation]
AAEL003754	AAEL003754-RA	cell adhesion	GO:0007155	"The attachment of a cell, either to another cell or to an underlying substrate such as the extracellular matrix, via cell adhesion molecules." [GOC:hb, GOC:pf]	actin binding [Source:VB Community Annotation]
AAEL003754	AAEL003754-RA	actin cytoskeleton	GO:0015629	"The part of the cytoskeleton (the internal framework of a cell) composed of actin and associated proteins. Includes actin cytoskeleton-associated complexes." [GOC:jl, ISBN:0395825172, ISBN:0815316194]	actin binding [Source:VB Community Annotation]
AAEL003754	AAEL003754-RA	structural molecule activity	GO:0005198	"The action of a molecule that contributes to the structural integrity of a complex or its assembly within or outside a cell." [GOC:mah, GOC:vw]	actin binding [Source:VB Community Annotation]
AAEL003754	AAEL003754-RA	actin filament binding	GO:0051015	"Interacting selectively and non-covalently with an actin filament, also known as F-actin, a helical filamentous polymer of globular G-actin subunits." [ISBN:0198506732]	actin binding [Source:VB Community Annotation]
AAEL003754	AAEL003754-RA	cadherin binding	GO:0045296	"Interacting selectively and non-covalently with cadherin, a type I membrane protein involved in cell adhesion." [GOC:bf]	actin binding [Source:VB Community Annotation]
AAEL003754	AAEL003754-RB	cell adhesion	GO:0007155	"The attachment of a cell, either to another cell or to an underlying substrate such as the extracellular matrix, via cell adhesion molecules." [GOC:hb, GOC:pf]	actin binding [Source:VB Community Annotation]
AAEL003754	AAEL003754-RB	actin cytoskeleton	GO:0015629	"The part of the cytoskeleton (the internal framework of a cell) composed of actin and associated proteins. Includes actin cytoskeleton-associated complexes." [GOC:jl, ISBN:0395825172, ISBN:0815316194]	actin binding [Source:VB Community Annotation]
AAEL003754	AAEL003754-RB	structural molecule activity	GO:0005198	"The action of a molecule that contributes to the structural integrity of a complex or its assembly within or outside a cell." [GOC:mah, GOC:vw]	actin binding [Source:VB Community Annotation]
AAEL003754	AAEL003754-RB	actin filament binding	GO:0051015	"Interacting selectively and non-covalently with an actin filament, also known as F-actin, a helical filamentous polymer of globular G-actin subunits." [ISBN:0198506732]	actin binding [Source:VB Community Annotation]
AAEL003754	AAEL003754-RB	cadherin binding	GO:0045296	"Interacting selectively and non-covalently with cadherin, a type I membrane protein involved in cell adhesion." [GOC:bf]	actin binding [Source:VB Community Annotation]
AAEL004665	AAEL004665-RA	integral component of membrane	GO:0016021	"The component of a membrane consisting of the gene products and protein complexes having at least some part of their peptide sequence embedded in the hydrophobic region of the membrane." [GOC:dos, GOC:go_curators]
AAEL004665	AAEL004665-RA	cell adhesion	GO:0007155	"The attachment of a cell, either to another cell or to an underlying substrate such as the extracellular matrix, via cell adhesion molecules." [GOC:hb, GOC:pf]
AAEL004665	AAEL004665-RA	tissue regeneration	GO:0042246	"The regrowth of lost or destroyed tissues." [GOC:curators]
AAEL004682	AAEL004682-RA	cytoplasm	GO:0005737	"All of the contents of a cell excluding the plasma membrane and nucleus, but including other subcellular structures." [ISBN:0198547684]
AAEL004682	AAEL004682-RA	glycolipid binding	GO:0051861	"Interacting selectively and non-covalently with a glycolipid, any compound containing one or more monosaccharide residues bound by a glycosidic linkage to a hydrophobic group such as an acylglycerol, a sphingoid, a ceramide (N-acylsphingoid) or a prenyl phosphate." [http://www.chem.qmul.ac.uk/iupac/misc/glylp.html#2.1]
AAEL004682	AAEL004682-RA	glycolipid transporter activity	GO:0017089	"Enables the directed movement of glycolipids, compounds containing (usually) 1-4 linked monosaccharide residues joined by a glycosyl linkage to a lipid, into, out of or within a cell, or between cells." [GOC:ai]
AAEL004682	AAEL004682-RA		GO:0120013
AAEL004682	AAEL004682-RA		GO:0120009
AAEL005193	AAEL005193-RA	integral component of membrane	GO:0016021	"The component of a membrane consisting of the gene products and protein complexes having at least some part of their peptide sequence embedded in the hydrophobic region of the membrane." [GOC:dos, GOC:go_curators]
AAEL005193	AAEL005193-RB	integral component of membrane	GO:0016021	"The component of a membrane consisting of the gene products and protein complexes having at least some part of their peptide sequence embedded in the hydrophobic region of the membrane." [GOC:dos, GOC:go_curators]
AAEL005545	AAEL005545-RA	integral component of membrane	GO:0016021	"The component of a membrane consisting of the gene products and protein complexes having at least some part of their peptide sequence embedded in the hydrophobic region of the membrane." [GOC:dos, GOC:go_curators]	tetraspanin, putative [Source:VB Community Annotation]
AAEL005727	AAEL005727-RA
AAEL006668	AAEL006668-RA	N-acetyltransferase activity	GO:0008080	"Catalysis of the transfer of an acetyl group to a nitrogen atom on the acceptor molecule." [GOC:ai]
AAEL006668	AAEL006668-RA	transferase activity, transferring acyl groups other than amino-acyl groups	GO:0016747	"Catalysis of the transfer of an acyl group, other than amino-acyl, from one compound (donor) to another (acceptor)." [GOC:jl]
AAEL007162	AAEL007162-RA	autophagy	GO:0006914	"The process in which cells digest parts of their own cytoplasm; allows for both recycling of macromolecular constituents under conditions of cellular stress and remodeling the intracellular structure for cell differentiation." [GOC:autophagy, ISBN:0198547684, PMID:11099404, PMID:9412464]	autophagy related gene [Source:VB Community Annotation]
AAEL007826	AAEL007826-RA	ATP binding	GO:0005524	"Interacting selectively and non-covalently with ATP, adenosine 5'-triphosphate, a universally important coenzyme and enzyme regulator." [ISBN:0198506732]	cGMP-dependent protein kinase [Source:UniProtKB/TrEMBL;Acc:Q170R4]
AAEL007826	AAEL007826-RA	protein serine/threonine kinase activity	GO:0004674	"Catalysis of the reactions: ATP + protein serine = ADP + protein serine phosphate, and ATP + protein threonine = ADP + protein threonine phosphate." [GOC:bf]	cGMP-dependent protein kinase [Source:UniProtKB/TrEMBL;Acc:Q170R4]
AAEL007826	AAEL007826-RA	protein kinase activity	GO:0004672	"Catalysis of the phosphorylation of an amino acid residue in a protein, usually according to the reaction: a protein + ATP = a phosphoprotein + ADP." [MetaCyc:PROTEIN-KINASE-RXN]	cGMP-dependent protein kinase [Source:UniProtKB/TrEMBL;Acc:Q170R4]
AAEL007826	AAEL007826-RA	cGMP-dependent protein kinase activity	GO:0004692	"Catalysis of the reaction: ATP + a protein = ADP + a phosphoprotein. This reaction requires the presence of cGMP." [GOC:mah]	cGMP-dependent protein kinase [Source:UniProtKB/TrEMBL;Acc:Q170R4]
AAEL007826	AAEL007826-RA	protein phosphorylation	GO:0006468	"The process of introducing a phosphate group on to a protein." [GOC:hb]	cGMP-dependent protein kinase [Source:UniProtKB/TrEMBL;Acc:Q170R4]
AAEL007826	AAEL007826-RA	cGMP binding	GO:0030553	"Interacting selectively and non-covalently with cGMP, the nucleotide cyclic GMP (guanosine 3',5'-cyclophosphate)." [GOC:ai]	cGMP-dependent protein kinase [Source:UniProtKB/TrEMBL;Acc:Q170R4]
AAEL009032	AAEL009032-RA	transporter activity	GO:0005215	"Enables the directed movement of substances (such as macromolecules, small molecules, ions) into, out of or within a cell, or between cells." [GOC:ai, GOC:dgf]
AAEL009032	AAEL009032-RA	intracellular	GO:0005622	"The living contents of a cell; the matter contained within (but not including) the plasma membrane, usually taken to exclude large vacuoles and masses of secretory or ingested material. In eukaryotes it includes the nucleus and cytoplasm." [ISBN:0198506732]
AAEL009032	AAEL009032-RA	transport	GO:0006810	"The directed movement of substances (such as macromolecules, small molecules, ions) or cellular components (such as complexes and organelles) into, out of or within a cell, or between cells, or within a multicellular organism by means of some agent such as a transporter, pore or motor protein." [GOC:dos, GOC:dph, GOC:jl, GOC:mah]
AAEL009781	AAEL009781-RA
AAEL010015	AAEL010015-RA	DNA binding	GO:0003677	"Any molecular function by which a gene product interacts selectively and non-covalently with DNA (deoxyribonucleic acid)." [GOC:dph, GOC:jl, GOC:tb, GOC:vw]
AAEL010326	AAEL010326-RA	zinc ion binding	GO:0008270	"Interacting selectively and non-covalently with zinc (Zn) ions." [GOC:ai]	Phosphotriesterase-related protein (EC 3.1.-.-)(Parathion hydrolase-related protein) [Source:VB Community Annotation]
AAEL010326	AAEL010326-RA	hydrolase activity, acting on ester bonds	GO:0016788	"Catalysis of the hydrolysis of any ester bond." [GOC:jl]	Phosphotriesterase-related protein (EC 3.1.-.-)(Parathion hydrolase-related protein) [Source:VB Community Annotation]
AAEL010326	AAEL010326-RA	catabolic process	GO:0009056	"The chemical reactions and pathways resulting in the breakdown of substances, including the breakdown of carbon compounds with the liberation of energy for use by the cell or organism." [ISBN:0198547684]	Phosphotriesterase-related protein (EC 3.1.-.-)(Parathion hydrolase-related protein) [Source:VB Community Annotation]
AAEL012588	AAEL012588-RA	protein ubiquitination	GO:0016567	"The process in which one or more ubiquitin groups are added to a protein." [GOC:ai]	Hsp70-interacting protein, putative [Source:VB Community Annotation]
AAEL012588	AAEL012588-RA	ubiquitin-protein transferase activity	GO:0004842	"Catalysis of the transfer of ubiquitin from one protein to another via the reaction X-Ub + Y --> Y-Ub + X, where both X-Ub and Y-Ub are covalent linkages." [GOC:BioGRID, GOC:jh2, PMID:9635407]	Hsp70-interacting protein, putative [Source:VB Community Annotation]
AAEL012588	AAEL012588-RA	protein binding	GO:0005515	"Interacting selectively and non-covalently with any protein or protein complex (a complex of two or more proteins that may include other nonprotein molecules)." [GOC:go_curators]	Hsp70-interacting protein, putative [Source:VB Community Annotation]
AAEL012739	AAEL012739-RA
AAEL012994	AAEL012994-RA	glycolytic process	GO:0006096	"The chemical reactions and pathways resulting in the breakdown of a carbohydrate into pyruvate, with the concomitant production of a small amount of ATP and the reduction of NAD(P) to NAD(P)H. Glycolysis begins with the metabolism of a carbohydrate to generate products that can enter the pathway and ends with the production of pyruvate. Pyruvate may be converted to acetyl-coenzyme A, ethanol, la…	Glucose-6-phosphate isomerase [Source:UniProtKB/TrEMBL;Acc:Q16KI0]
AAEL012994	AAEL012994-RA	glucose-6-phosphate isomerase activity	GO:0004347	"Catalysis of the reaction: D-glucose 6-phosphate = D-fructose 6-phosphate." [EC:5.3.1.9]	Glucose-6-phosphate isomerase [Source:UniProtKB/TrEMBL;Acc:Q16KI0]
AAEL012994	AAEL012994-RA	gluconeogenesis	GO:0006094	"The formation of glucose from noncarbohydrate precursors, such as pyruvate, amino acids and glycerol." [MetaCyc:GLUCONEO-PWY]	Glucose-6-phosphate isomerase [Source:UniProtKB/TrEMBL;Acc:Q16KI0]
AAEL013529	AAEL013529-RA	neurotransmitter secretion	GO:0007269	"The regulated release of neurotransmitter from the presynapse into the synaptic cleft via calcium regualated exocytosis during synaptic transmission." [CHEBI:25512, GOC:dph]	synapsin [Source:VB Community Annotation]
AAEL013529	AAEL013529-RA	synaptic vesicle	GO:0008021	"A secretory organelle, typically 50 nm in diameter, of presynaptic nerve terminals; accumulates in high concentrations of neurotransmitters and secretes these into the synaptic cleft by fusion with the 'active zone' of the presynaptic plasma membrane." [PMID:10099709, PMID:12563290]	synapsin [Source:VB Community Annotation]
AAEL013661	AAEL013661-RA	actin monomer binding	GO:0003785	"Interacting selectively and non-covalently with monomeric actin, also known as G-actin." [GOC:ai]	actin binding protein, putative [Source:VB Community Annotation]
AAEL013661	AAEL013661-RA	actin filament organization	GO:0007015	"A process that is carried out at the cellular level which results in the assembly, arrangement of constituent parts, or disassembly of cytoskeletal structures comprising actin filaments. Includes processes that control the spatial distribution of actin filaments, such as organizing filaments into meshworks, bundles, or other structures, as by cross-linking." [GOC:mah]	actin binding protein, putative [Source:VB Community Annotation]
AAEL014310	AAEL014310-RA
AAEL014719	AAEL014719-RA	integral component of membrane	GO:0016021	"The component of a membrane consisting of the gene products and protein complexes having at least some part of their peptide sequence embedded in the hydrophobic region of the membrane." [GOC:dos, GOC:go_curators]	inosine-uridine preferring nucleoside hydrolase [Source:VB Community Annotation]
AAEL016976	AAEL016976-RA

## Sheet: Module D
MODULE D
Gene stable ID	GO term name	GO term definition	Gene description
AAEL000500
AAEL000677	transcription, DNA-templated	"The cellular synthesis of RNA on a template of DNA." [GOC:jl, GOC:txnOH]	DNA-directed RNA polymerase subunit rpb8 [Source:VB Community Annotation]
AAEL001177	signal recognition particle	"A complex of protein and RNA which facilitates translocation of proteins across membranes." [GOC:mlg]	signal recognition particle, 14kD, putative [Source:VB Community Annotation]
AAEL001177	endoplasmic reticulum signal peptide binding	"Interacting selectively and non-covalently with an endoplasmic reticulum signal peptide, a specific peptide sequence that acts as a signal to localize the protein within the endoplasmic reticulum." [GOC:mah]	signal recognition particle, 14kD, putative [Source:VB Community Annotation]
AAEL001177	SRP-dependent cotranslational protein targeting to membrane	"The targeting of proteins to a membrane that occurs during translation and is dependent upon two key components, the signal-recognition particle (SRP) and the SRP receptor. SRP is a cytosolic particle that transiently binds to the endoplasmic reticulum (ER) signal sequence in a nascent protein, to the large ribosomal unit, and to the SRP receptor in the ER membrane." [ISBN:0716731363]	signal recognition particle, 14kD, putative [Source:VB Community Annotation]
AAEL001177	signal recognition particle, endoplasmic reticulum targeting	"A ribonucleoprotein particle of 325 kDa composed of a 7S (300 nucleotide) RNA molecule and a complex of six different polypeptides. This binds both to the N-terminal signal peptide for proteins destined for the endoplasmic reticulum as they emerge from the large ribosomal subunit and also to the ribosome. This binding arrests further translation thereby preventing the proteins from being release…	signal recognition particle, 14kD, putative [Source:VB Community Annotation]
AAEL001177	7S RNA binding	"Interacting selectively and non-covalently with 7S RNA, the RNA component of the signal recognition particle (SRP)." [GOC:jl, PMID:6181418]	signal recognition particle, 14kD, putative [Source:VB Community Annotation]
AAEL001693	proteolysis	"The hydrolysis of proteins into smaller polypeptides and/or amino acids by cleavage of their peptide bonds." [GOC:bf, GOC:mah]	serine-type enodpeptidase [Source:VB Community Annotation]
AAEL001693	serine-type endopeptidase activity	"Catalysis of the hydrolysis of internal, alpha-peptide bonds in a polypeptide chain by a catalytic mechanism that involves a catalytic triad consisting of a serine nucleophile that is activated by a proton relay involving an acidic residue (e.g. aspartate or glutamate) and a basic residue (usually histidine)." [GOC:mah, http://merops.sanger.ac.uk/about/glossary.htm#CATTYPE, ISBN:0716720094]	serine-type enodpeptidase [Source:VB Community Annotation]
AAEL001887	ATP binding	"Interacting selectively and non-covalently with ATP, adenosine 5'-triphosphate, a universally important coenzyme and enzyme regulator." [ISBN:0198506732]	glutamine synthetase 1, 2 (glutamate-amonia ligase) (gs) [Source:VB Community Annotation]
AAEL001887	nitrogen compound metabolic process	"The chemical reactions and pathways involving organic or inorganic compounds that contain nitrogen, including (but not limited to) nitrogen fixation, nitrification, denitrification, assimilatory/dissimilatory nitrate reduction and the interconversion of nitrogenous organic matter and ammonium." [CHEBI:51143, GOC:go_curators, GOC:jl, ISBN:0198506732]	glutamine synthetase 1, 2 (glutamate-amonia ligase) (gs) [Source:VB Community Annotation]
AAEL001887	catalytic activity	"Catalysis of a biochemical reaction at physiological temperatures. In biologically catalyzed reactions, the reactants are known as substrates, and the catalysts are naturally occurring macromolecular substances known as enzymes. Enzymes possess specific binding sites for substrates, and are usually composed wholly or largely of protein, but RNA that has catalytic activity (ribozyme) is often als…	glutamine synthetase 1, 2 (glutamate-amonia ligase) (gs) [Source:VB Community Annotation]
AAEL001887	glutamine biosynthetic process	"The chemical reactions and pathways resulting in the formation of glutamine, 2-amino-4-carbamoylbutanoic acid." [GOC:ai]	glutamine synthetase 1, 2 (glutamate-amonia ligase) (gs) [Source:VB Community Annotation]
AAEL001887	glutamate-ammonia ligase activity	"Catalysis of the reaction: L-glutamate + ATP + NH(4)(+) = L-glutamine + ADP + 2 H(+) + phosphate." [EC:6.3.1.2, RHEA:16172]	glutamine synthetase 1, 2 (glutamate-amonia ligase) (gs) [Source:VB Community Annotation]
AAEL003742	glucosylceramidase activity	"Catalysis of the reaction: D-glucosyl-N-acylsphingosine + H2O = D-glucose + N-acylsphingosine." [EC:3.2.1.45]	Glucosylceramidase [Source:UniProtKB/TrEMBL;Acc:Q0IG10]
AAEL003742	sphingolipid metabolic process	"The chemical reactions and pathways involving sphingolipids, any of a class of lipids containing the long-chain amine diol sphingosine or a closely related base (a sphingoid)." [GOC:mah, ISBN:0198506732]	Glucosylceramidase [Source:UniProtKB/TrEMBL;Acc:Q0IG10]
AAEL004686	ATP-dependent 5'-3' DNA helicase activity	"Catalysis of the reaction: ATP + H2O = ADP + phosphate; drives the unwinding of the DNA helix in the direction 5' to 3'." [GOC:jl]	RuvB-like helicase 1 (EC 3.6.4.12) (Pontin) [Source:VB Community Annotation]
AAEL004686	ATP binding	"Interacting selectively and non-covalently with ATP, adenosine 5'-triphosphate, a universally important coenzyme and enzyme regulator." [ISBN:0198506732]	RuvB-like helicase 1 (EC 3.6.4.12) (Pontin) [Source:VB Community Annotation]
AAEL004686	regulation of transcription, DNA-templated	"Any process that modulates the frequency, rate or extent of cellular DNA-templated transcription." [GOC:go_curators, GOC:txnOH]	RuvB-like helicase 1 (EC 3.6.4.12) (Pontin) [Source:VB Community Annotation]
AAEL004686	transcription, DNA-templated	"The cellular synthesis of RNA on a template of DNA." [GOC:jl, GOC:txnOH]	RuvB-like helicase 1 (EC 3.6.4.12) (Pontin) [Source:VB Community Annotation]
AAEL004686	cell division	"The process resulting in division and partitioning of components of a cell to form more cells; may or may not be accompanied by the physical separation of a cell into distinct, individually membrane-bounded daughter cells." [GOC:di, GOC:go_curators, GOC:pr]	RuvB-like helicase 1 (EC 3.6.4.12) (Pontin) [Source:VB Community Annotation]
AAEL004686	cell cycle	"The progression of biochemical and morphological phases and events that occur in a cell during successive cell replication or nuclear replication events. Canonically, the cell cycle comprises the replication and segregation of genetic material followed by the division of the cell, but in endocycles or syncytial cells nuclear replication or nuclear division may not be followed by cell division." …	RuvB-like helicase 1 (EC 3.6.4.12) (Pontin) [Source:VB Community Annotation]
AAEL004686	DNA repair	"The process of restoring DNA after damage. Genomes are subject to damage by chemical and physical agents in the environment (e.g. UV and ionizing radiations, chemical mutagens, fungal and bacterial toxins, etc.) and by free radicals or alkylating agents endogenously generated in metabolism. DNA is also damaged because of errors during its replication. A variety of different DNA repair pathways h…	RuvB-like helicase 1 (EC 3.6.4.12) (Pontin) [Source:VB Community Annotation]
AAEL004686	DNA recombination	"Any process in which a new genotype is formed by reassortment of genes resulting in gene combinations different from those that were present in the parents. In eukaryotes genetic recombination can occur by chromosome assortment, intrachromosomal recombination, or nonreciprocal interchromosomal recombination. Intrachromosomal recombination occurs by crossing over. In bacteria it may occur by gene…	RuvB-like helicase 1 (EC 3.6.4.12) (Pontin) [Source:VB Community Annotation]
AAEL004686	transcription coactivator activity	"Interacting selectively and non-covalently with a activating transcription factor and also with the basal transcription machinery in order to increase the frequency, rate or extent of transcription. Cofactors generally do not bind the template nucleic acid, but rather mediate protein-protein interactions between activating transcription factors and the basal transcription machinery." [GOC:txnOH,…	RuvB-like helicase 1 (EC 3.6.4.12) (Pontin) [Source:VB Community Annotation]
AAEL004686	covalent chromatin modification	"The alteration of DNA or protein in chromatin by the covalent addition or removal of chemical groups." [GOC:mah, GOC:vw]	RuvB-like helicase 1 (EC 3.6.4.12) (Pontin) [Source:VB Community Annotation]
AAEL004686	Ino80 complex	"A multisubunit protein complex that contains the Ino80p ATPase; exhibits chromatin remodeling activity and 3' to 5' DNA helicase activity." [GOC:jh, GOC:rb, PMID:19355820]	RuvB-like helicase 1 (EC 3.6.4.12) (Pontin) [Source:VB Community Annotation]
AAEL004686	regulation of cell proliferation	"Any process that modulates the frequency, rate or extent of cell proliferation." [GOC:jl]	RuvB-like helicase 1 (EC 3.6.4.12) (Pontin) [Source:VB Community Annotation]
AAEL004686	DNA helicase activity	"Catalysis of the reaction: NTP + H2O = NDP + phosphate, to drive the unwinding of a DNA helix." [GOC:jl, GOC:mah]	RuvB-like helicase 1 (EC 3.6.4.12) (Pontin) [Source:VB Community Annotation]
AAEL004686	regulation of Wnt signaling pathway	"Any process that modulates the frequency, rate or extent of the activity of the Wnt signal transduction pathway." [GOC:dph, GOC:mah, GOC:tb]	RuvB-like helicase 1 (EC 3.6.4.12) (Pontin) [Source:VB Community Annotation]
AAEL004956
AAEL006381	metal ion binding	"Interacting selectively and non-covalently with any metal ion." [GOC:ai]	Sphingomyelin phosphodiesterase [Source:UniProtKB/TrEMBL;Acc:Q176G6]
AAEL006381	hydrolase activity	"Catalysis of the hydrolysis of various bonds, e.g. C-O, C-N, C-C, phosphoric anhydride bonds, etc. Hydrolase is the systematic name for any enzyme of EC class 3." [ISBN:0198506732]	Sphingomyelin phosphodiesterase [Source:UniProtKB/TrEMBL;Acc:Q176G6]
AAEL006381	sphingomyelin phosphodiesterase activity	"Catalysis of the reaction: H(2)O + sphingomyelin = ceramide + choline phosphate + H(+)." [EC:3.1.4.12, RHEA:19256]	Sphingomyelin phosphodiesterase [Source:UniProtKB/TrEMBL;Acc:Q176G6]
AAEL006381	sphingomyelin catabolic process	"The chemical reactions and pathways resulting in the breakdown of sphingomyelin, N-acyl-4-sphingenyl-1-O-phosphorylcholine." [ISBN:0198506732]	Sphingomyelin phosphodiesterase [Source:UniProtKB/TrEMBL;Acc:Q176G6]
AAEL006381	hydrolase activity, acting on glycosyl bonds	"Catalysis of the hydrolysis of any glycosyl bond." [GOC:jl]	Sphingomyelin phosphodiesterase [Source:UniProtKB/TrEMBL;Acc:Q176G6]
AAEL007030			ceramidase [Source:VB Community Annotation]
AAEL007286	calcium ion binding	"Interacting selectively and non-covalently with calcium ions (Ca2+)." [GOC:ai]	arginine-rich protein, putative [Source:VB Community Annotation]
AAEL007432	proteolysis	"The hydrolysis of proteins into smaller polypeptides and/or amino acids by cleavage of their peptide bonds." [GOC:bf, GOC:mah]	serine collagenase 1 precursor, putative [Source:VB Community Annotation]
AAEL007432	serine-type endopeptidase activity	"Catalysis of the hydrolysis of internal, alpha-peptide bonds in a polypeptide chain by a catalytic mechanism that involves a catalytic triad consisting of a serine nucleophile that is activated by a proton relay involving an acidic residue (e.g. aspartate or glutamate) and a basic residue (usually histidine)." [GOC:mah, http://merops.sanger.ac.uk/about/glossary.htm#CATTYPE, ISBN:0716720094]	serine collagenase 1 precursor, putative [Source:VB Community Annotation]
AAEL007812	integral component of membrane	"The component of a membrane consisting of the gene products and protein complexes having at least some part of their peptide sequence embedded in the hydrophobic region of the membrane." [GOC:dos, GOC:go_curators]	cytochrome P450 [Source:VB Community Annotation]
AAEL007812	monooxygenase activity	"Catalysis of the incorporation of one atom from molecular oxygen into a compound and the reduction of the other atom of oxygen to water." [http://www.onelook.com/, ISBN:0198506732]	cytochrome P450 [Source:VB Community Annotation]
AAEL007812	oxidoreductase activity, acting on paired donors, with incorporation or reduction of molecular oxygen	"Catalysis of an oxidation-reduction (redox) reaction in which hydrogen or electrons are transferred from each of two donors, and molecular oxygen is reduced or incorporated into a donor." [GOC:mah]	cytochrome P450 [Source:VB Community Annotation]
AAEL007812	iron ion binding	"Interacting selectively and non-covalently with iron (Fe) ions." [GOC:ai]	cytochrome P450 [Source:VB Community Annotation]
AAEL007812	heme binding	"Interacting selectively and non-covalently with heme, any compound of iron complexed in a porphyrin (tetrapyrrole) ring." [CHEBI:30413, GOC:ai]	cytochrome P450 [Source:VB Community Annotation]
AAEL007812	oxidation-reduction process	"A metabolic process that results in the removal or addition of one or more electrons to or from a substance, with or without the concomitant removal or addition of a proton or protons." [GOC:dhl, GOC:ecd, GOC:jh2, GOC:jid, GOC:mlg, GOC:rph]	cytochrome P450 [Source:VB Community Annotation]
AAEL008028	integral component of membrane	"The component of a membrane consisting of the gene products and protein complexes having at least some part of their peptide sequence embedded in the hydrophobic region of the membrane." [GOC:dos, GOC:go_curators]	monocarboxylate transporter [Source:VB Community Annotation]
AAEL008028	transmembrane transport	"The process in which a solute is transported across a lipid bilayer, from one side of a membrane to the other" [GOC:dph, GOC:jid]	monocarboxylate transporter [Source:VB Community Annotation]
AAEL008656	integral component of membrane	"The component of a membrane consisting of the gene products and protein complexes having at least some part of their peptide sequence embedded in the hydrophobic region of the membrane." [GOC:dos, GOC:go_curators]	UDP-galactose transporter [Source:VB Community Annotation]
AAEL008656	transmembrane transport	"The process in which a solute is transported across a lipid bilayer, from one side of a membrane to the other" [GOC:dph, GOC:jid]	UDP-galactose transporter [Source:VB Community Annotation]
AAEL008693	cation transport	"The directed movement of cations, atoms or small molecules with a net positive charge, into, out of or within a cell, or between cells, by means of some agent such as a transporter or pore." [GOC:ai]	cation efflux protein/ zinc transporter [Source:VB Community Annotation]
AAEL008693	integral component of membrane	"The component of a membrane consisting of the gene products and protein complexes having at least some part of their peptide sequence embedded in the hydrophobic region of the membrane." [GOC:dos, GOC:go_curators]	cation efflux protein/ zinc transporter [Source:VB Community Annotation]
AAEL008693	transmembrane transport	"The process in which a solute is transported across a lipid bilayer, from one side of a membrane to the other" [GOC:dph, GOC:jid]	cation efflux protein/ zinc transporter [Source:VB Community Annotation]
AAEL008693	cation transmembrane transporter activity	"Enables the transfer of cation from one side of the membrane to the other." [GOC:dgf, GOC:mtg_transport, ISBN:0815340729]	cation efflux protein/ zinc transporter [Source:VB Community Annotation]
AAEL008741	nucleus	"A membrane-bounded organelle of eukaryotic cells in which chromosomes are housed and replicated. In most cells, the nucleus contains all of the cell's chromosomes except the organellar chromosomes, and is the site of RNA synthesis and processing. In some species, or in specialized cell types, RNA metabolism or DNA replication may be absent." [GOC:go_curators]	importin (ran-binding protein) [Source:VB Community Annotation]
AAEL008741	intracellular protein transport	"The directed movement of proteins in a cell, including the movement of proteins between specific compartments or structures within a cell, such as organelles of a eukaryotic cell." [GOC:mah]	importin (ran-binding protein) [Source:VB Community Annotation]
AAEL008741	Ran GTPase binding	"Interacting selectively and non-covalently with Ran, a conserved Ras-like GTP-binding protein, implicated in nucleocytoplasmic transport, cell cycle progression, spindle assembly, nuclear organization and nuclear envelope (NE) assembly." [GOC:rn, PMID:12787777, PMID:14726649]	importin (ran-binding protein) [Source:VB Community Annotation]
AAEL008741	protein binding	"Interacting selectively and non-covalently with any protein or protein complex (a complex of two or more proteins that may include other nonprotein molecules)." [GOC:go_curators]	importin (ran-binding protein) [Source:VB Community Annotation]
AAEL008741	binding	"The selective, non-covalent, often stoichiometric, interaction of a molecule with one or more specific sites on another molecule." [GOC:ceb, GOC:mah, ISBN:0198506732]	importin (ran-binding protein) [Source:VB Community Annotation]
AAEL008879	integral component of membrane	"The component of a membrane consisting of the gene products and protein complexes having at least some part of their peptide sequence embedded in the hydrophobic region of the membrane." [GOC:dos, GOC:go_curators]	Kynurenine 3-monooxygenase (EC 1.14.13.9)(Kynurenine 3-hydroxylase) [Source:VB Community Annotation]
AAEL008879	oxidoreductase activity	"Catalysis of an oxidation-reduction (redox) reaction, a reversible chemical reaction in which the oxidation state of an atom or atoms within a molecule is altered. One substrate acts as a hydrogen or electron donor and becomes oxidized, while the other acts as hydrogen or electron acceptor and becomes reduced." [GOC:go_curators]	Kynurenine 3-monooxygenase (EC 1.14.13.9)(Kynurenine 3-hydroxylase) [Source:VB Community Annotation]
AAEL008879	mitochondrial outer membrane	"The outer, i.e. cytoplasm-facing, lipid bilayer of the mitochondrial envelope." [GOC:ai]	Kynurenine 3-monooxygenase (EC 1.14.13.9)(Kynurenine 3-hydroxylase) [Source:VB Community Annotation]
AAEL008879	oxidation-reduction process	"A metabolic process that results in the removal or addition of one or more electrons to or from a substance, with or without the concomitant removal or addition of a proton or protons." [GOC:dhl, GOC:ecd, GOC:jh2, GOC:jid, GOC:mlg, GOC:rph]	Kynurenine 3-monooxygenase (EC 1.14.13.9)(Kynurenine 3-hydroxylase) [Source:VB Community Annotation]
AAEL008879	kynurenine 3-monooxygenase activity	"Catalysis of the reaction: L-kynurenine + H(+) + NADPH + O(2) = 3-hydroxy-L-kynurenine + H(2)O + NADP(+)." [EC:1.14.13.9, RHEA:20548]	Kynurenine 3-monooxygenase (EC 1.14.13.9)(Kynurenine 3-hydroxylase) [Source:VB Community Annotation]
AAEL008879	tryptophan catabolic process	"The chemical reactions and pathways resulting in the breakdown of tryptophan, the chiral amino acid 2-amino-3-(1H-indol-3-yl)propanoic acid." [ISBN:0198547684]	Kynurenine 3-monooxygenase (EC 1.14.13.9)(Kynurenine 3-hydroxylase) [Source:VB Community Annotation]
AAEL008879	NAD biosynthetic process	"The chemical reactions and pathways resulting in the formation of nicotinamide adenine dinucleotide, a coenzyme present in most living cells and derived from the B vitamin nicotinic acid; biosynthesis may be of either the oxidized form, NAD, or the reduced form, NADH." [GOC:jl, ISBN:0618254153]	Kynurenine 3-monooxygenase (EC 1.14.13.9)(Kynurenine 3-hydroxylase) [Source:VB Community Annotation]
AAEL008879	quinolinate biosynthetic process	"The chemical reactions and pathways resulting in the formation of quinolinate, the anion of quinolinic acid, also known as 2,3-pyridinedicarboxylic acid." [GOC:ai]	Kynurenine 3-monooxygenase (EC 1.14.13.9)(Kynurenine 3-hydroxylase) [Source:VB Community Annotation]
AAEL008879	NAD metabolic process	"The chemical reactions and pathways involving nicotinamide adenine dinucleotide (NAD), a coenzyme present in most living cells and derived from the B vitamin nicotinic acid." [GOC:jl, ISBN:0618254153]	Kynurenine 3-monooxygenase (EC 1.14.13.9)(Kynurenine 3-hydroxylase) [Source:VB Community Annotation]
AAEL008879	FAD binding	"Interacting selectively and non-covalently with the oxidized form, FAD, of flavin-adenine dinucleotide, the coenzyme or the prosthetic group of various flavoprotein oxidoreductase enzymes." [GOC:mah]	Kynurenine 3-monooxygenase (EC 1.14.13.9)(Kynurenine 3-hydroxylase) [Source:VB Community Annotation]
AAEL010065	cell	"The basic structural and functional unit of all organisms. Includes the plasma membrane and any external encapsulating structures such as the cell wall and cell envelope." [GOC:go_curators]	protein disulfide-isomerase A6 precursor [Source:VB Community Annotation]
AAEL010065	cell redox homeostasis	"Any process that maintains the redox environment of a cell or compartment within a cell." [GOC:ai, GOC:dph, GOC:tb]	protein disulfide-isomerase A6 precursor [Source:VB Community Annotation]
AAEL010065	isomerase activity	"Catalysis of the geometric or structural changes within one molecule. Isomerase is the systematic name for any enzyme of EC class 5." [ISBN:0198506732]	protein disulfide-isomerase A6 precursor [Source:VB Community Annotation]
AAEL010109
AAEL010339	translation release factor activity	"Involved in catalyzing the release of a nascent polypeptide chain from a ribosome." [ISBN:0198547684]
AAEL010339	translational termination	"The process resulting in the release of a polypeptide chain from the ribosome, usually in response to a termination codon (UAA, UAG, or UGA in the universal genetic code)." [GOC:hjd, ISBN:019879276X]
AAEL010650	integral component of membrane	"The component of a membrane consisting of the gene products and protein complexes having at least some part of their peptide sequence embedded in the hydrophobic region of the membrane." [GOC:dos, GOC:go_curators]	sodium/solute symporter [Source:VB Community Annotation]
AAEL010650	transmembrane transport	"The process in which a solute is transported across a lipid bilayer, from one side of a membrane to the other" [GOC:dph, GOC:jid]	sodium/solute symporter [Source:VB Community Annotation]
AAEL010650	transporter activity	"Enables the directed movement of substances (such as macromolecules, small molecules, ions) into, out of or within a cell, or between cells." [GOC:ai, GOC:dgf]	sodium/solute symporter [Source:VB Community Annotation]
AAEL010650	membrane	"A lipid bilayer along with all the proteins and protein complexes embedded in it an attached to it." [GOC:dos, GOC:mah, ISBN:0815316194]	sodium/solute symporter [Source:VB Community Annotation]
AAEL010650	transport	"The directed movement of substances (such as macromolecules, small molecules, ions) or cellular components (such as complexes and organelles) into, out of or within a cell, or between cells, or within a multicellular organism by means of some agent such as a transporter, pore or motor protein." [GOC:dos, GOC:dph, GOC:jl, GOC:mah]	sodium/solute symporter [Source:VB Community Annotation]
AAEL011158	oxidoreductase activity	"Catalysis of an oxidation-reduction (redox) reaction, a reversible chemical reaction in which the oxidation state of an atom or atoms within a molecule is altered. One substrate acts as a hydrogen or electron donor and becomes oxidized, while the other acts as hydrogen or electron acceptor and becomes reduced." [GOC:go_curators]	disulfide oxidoreductase [Source:VB Community Annotation]
AAEL011158	flavin adenine dinucleotide binding	"Interacting selectively and non-covalently with FAD, flavin-adenine dinucleotide, the coenzyme or the prosthetic group of various flavoprotein oxidoreductase enzymes, in either the oxidized form, FAD, or the reduced form, FADH2." [CHEBI:24040, GOC:ai, GOC:imk, ISBN:0198506732]	disulfide oxidoreductase [Source:VB Community Annotation]
AAEL011158	oxidation-reduction process	"A metabolic process that results in the removal or addition of one or more electrons to or from a substance, with or without the concomitant removal or addition of a proton or protons." [GOC:dhl, GOC:ecd, GOC:jh2, GOC:jid, GOC:mlg, GOC:rph]	disulfide oxidoreductase [Source:VB Community Annotation]
AAEL011158	2 iron, 2 sulfur cluster binding	"Interacting selectively and non-covalently with a 2 iron, 2 sulfur (2Fe-2S) cluster; this cluster consists of two iron atoms, with two inorganic sulfur atoms found between the irons and acting as bridging ligands." [GOC:ai, PMID:15952888, Wikipedia:Iron-sulfur_cluster]	disulfide oxidoreductase [Source:VB Community Annotation]
AAEL012041	integral component of membrane	"The component of a membrane consisting of the gene products and protein complexes having at least some part of their peptide sequence embedded in the hydrophobic region of the membrane." [GOC:dos, GOC:go_curators]	sulphate transporter [Source:VB Community Annotation]
AAEL012041	transmembrane transport	"The process in which a solute is transported across a lipid bilayer, from one side of a membrane to the other" [GOC:dph, GOC:jid]	sulphate transporter [Source:VB Community Annotation]
AAEL012041	membrane	"A lipid bilayer along with all the proteins and protein complexes embedded in it an attached to it." [GOC:dos, GOC:mah, ISBN:0815316194]	sulphate transporter [Source:VB Community Annotation]
AAEL012041	secondary active sulfate transmembrane transporter activity	"Catalysis of the secondary active transfer of sulfate from one side of the membrane to the other. Secondary active transport is catalysis of the transfer of a solute from one side of a membrane to the other, up its concentration gradient. The transporter binds the solute and undergoes a series of conformational changes. Transport works equally well in either direction and is driven by a chemiosm…	sulphate transporter [Source:VB Community Annotation]
AAEL012041	sulfate transport	"The directed movement of sulfate into, out of or within a cell, or between cells, by means of some agent such as a transporter or pore." [GOC:krc]	sulphate transporter [Source:VB Community Annotation]
AAEL012041	sulfate transmembrane transporter activity	"Enables the transfer of sulfate ions, SO4(2-), from one side of a membrane to the other." [GOC:ai]	sulphate transporter [Source:VB Community Annotation]
AAEL012827	response to stress	"Any process that results in a change in state or activity of a cell or an organism (in terms of movement, secretion, enzyme production, gene expression, etc.) as a result of a disturbance in organismal or cellular homeostasis, usually, but not necessarily, exogenous (e.g. temperature, humidity, ionizing radiation)." [GOC:mah]	endoplasmin [Source:VB Community Annotation]
AAEL012827	protein folding	"The process of assisting in the covalent and noncovalent assembly of single chain polypeptides or multisubunit complexes into the correct tertiary structure." [GOC:go_curators, GOC:rb]	endoplasmin [Source:VB Community Annotation]
AAEL012827	unfolded protein binding	"Interacting selectively and non-covalently with an unfolded protein." [GOC:ai]	endoplasmin [Source:VB Community Annotation]
AAEL012827	ATP binding	"Interacting selectively and non-covalently with ATP, adenosine 5'-triphosphate, a universally important coenzyme and enzyme regulator." [ISBN:0198506732]	endoplasmin [Source:VB Community Annotation]
AAEL013521	cytoplasm	"All of the contents of a cell excluding the plasma membrane and nucleus, but including other subcellular structures." [ISBN:0198547684]	tryptophanyl-tRNA synthetase [Source:VB Community Annotation]
AAEL013521	ATP binding	"Interacting selectively and non-covalently with ATP, adenosine 5'-triphosphate, a universally important coenzyme and enzyme regulator." [ISBN:0198506732]	tryptophanyl-tRNA synthetase [Source:VB Community Annotation]
AAEL013521	nucleotide binding	"Interacting selectively and non-covalently with a nucleotide, any compound consisting of a nucleoside that is esterified with (ortho)phosphate or an oligophosphate at any hydroxyl group on the ribose or deoxyribose." [GOC:mah, ISBN:0198547684]	tryptophanyl-tRNA synthetase [Source:VB Community Annotation]
AAEL013521	tryptophanyl-tRNA aminoacylation	"The process of coupling tryptophan to tryptophanyl-tRNA, catalyzed by tryptophanyl-tRNA synthetase. In tRNA aminoacylation, the amino acid is first activated by linkage to AMP and then transferred to either the 2'- or the 3'-hydroxyl group of the 3'-adenosine residue of the tRNA." [GOC:mcc, ISBN:0716730510]	tryptophanyl-tRNA synthetase [Source:VB Community Annotation]
AAEL013521	tryptophan-tRNA ligase activity	"Catalysis of the reaction: ATP + L-tryptophan + tRNA(Trp) = AMP + diphosphate + L-tryptophanyl-tRNA(Trp)." [EC:6.1.1.2]	tryptophanyl-tRNA synthetase [Source:VB Community Annotation]
AAEL013521	aminoacyl-tRNA ligase activity	"Catalysis of the formation of aminoacyl-tRNA from ATP, amino acid, and tRNA with the release of diphosphate and AMP." [ISBN:0198506732]	tryptophanyl-tRNA synthetase [Source:VB Community Annotation]
AAEL013521	tRNA aminoacylation for protein translation	"The synthesis of aminoacyl tRNA by the formation of an ester bond between the 3'-hydroxyl group of the most 3' adenosine of the tRNA, to be used in ribosome-mediated polypeptide synthesis." [GOC:ma]	tryptophanyl-tRNA synthetase [Source:VB Community Annotation]
AAEL013717	metal ion binding	"Interacting selectively and non-covalently with any metal ion." [GOC:ai]	Sphingomyelin phosphodiesterase [Source:UniProtKB/TrEMBL;Acc:Q16IC9]
AAEL013717	hydrolase activity	"Catalysis of the hydrolysis of various bonds, e.g. C-O, C-N, C-C, phosphoric anhydride bonds, etc. Hydrolase is the systematic name for any enzyme of EC class 3." [ISBN:0198506732]	Sphingomyelin phosphodiesterase [Source:UniProtKB/TrEMBL;Acc:Q16IC9]
AAEL013717	sphingomyelin phosphodiesterase activity	"Catalysis of the reaction: H(2)O + sphingomyelin = ceramide + choline phosphate + H(+)." [EC:3.1.4.12, RHEA:19256]	Sphingomyelin phosphodiesterase [Source:UniProtKB/TrEMBL;Acc:Q16IC9]
AAEL013717	sphingomyelin catabolic process	"The chemical reactions and pathways resulting in the breakdown of sphingomyelin, N-acyl-4-sphingenyl-1-O-phosphorylcholine." [ISBN:0198506732]	Sphingomyelin phosphodiesterase [Source:UniProtKB/TrEMBL;Acc:Q16IC9]
AAEL013717	hydrolase activity, acting on glycosyl bonds	"Catalysis of the hydrolysis of any glycosyl bond." [GOC:jl]	Sphingomyelin phosphodiesterase [Source:UniProtKB/TrEMBL;Acc:Q16IC9]
AAEL014014			ornithine cyclodeaminase [Source:VB Community Annotation]
AAEL015341	metabolic process	"The chemical reactions and pathways, including anabolism and catabolism, by which living organisms transform chemical substances. Metabolic processes typically transform small molecules, but also include macromolecular processes such as DNA repair and replication, and protein synthesis and degradation." [GOC:go_curators, ISBN:0198547684]
AAEL015341	catalytic activity	"Catalysis of a biochemical reaction at physiological temperatures. In biologically catalyzed reactions, the reactants are known as substrates, and the catalysts are naturally occurring macromolecular substances known as enzymes. Enzymes possess specific binding sites for substrates, and are usually composed wholly or largely of protein, but RNA that has catalytic activity (ribozyme) is often als…
AAEL015341	bioluminescence	"The production of light by certain enzyme-catalyzed reactions in cells." [ISBN:0198506732]
AAEL018323	integral component of membrane	"The component of a membrane consisting of the gene products and protein complexes having at least some part of their peptide sequence embedded in the hydrophobic region of the membrane." [GOC:dos, GOC:go_curators]

## Sheet: Module E
MODULE E
Gene stable ID	Transcript stable ID	GO term name	GO term accession	GO term definition	Gene description	External synonym
AAEL000229	AAEL000229-RA	extracellular region	GO:0005576	"The space external to the outermost structure of a cell. For cells without external protective or external encapsulating structures this refers to space outside of the plasma membrane. This term covers the host cell environment outside an intracellular parasite." [GOC:go_curators]	prosialokinin precursor [Source:VB Community Annotation]
AAEL000229	AAEL000229-RA	neuropeptide signaling pathway	GO:0007218	"The series of molecular signals generated as a consequence of a peptide neurotransmitter binding to a cell surface receptor." [GOC:mah, ISBN:0815316194]	prosialokinin precursor [Source:VB Community Annotation]
AAEL000455	AAEL000455-RA
AAEL000960	AAEL000960-RA	extracellular region	GO:0005576	"The space external to the outermost structure of a cell. For cells without external protective or external encapsulating structures this refers to space outside of the plasma membrane. This term covers the host cell environment outside an intracellular parasite." [GOC:go_curators]
AAEL000960	AAEL000960-RA	hormone activity	GO:0005179	"The action characteristic of a hormone, any substance formed in very small amounts in one specialized organ or group of cells and carried (sometimes in the bloodstream) to another organ or group of cells in the same organism, upon which it has a specific regulatory action. The term was originally applied to agents with a stimulatory physiological action in vertebrate animals (as opposed to a cha…
AAEL001754	AAEL001754-RA	extracellular region	GO:0005576	"The space external to the outermost structure of a cell. For cells without external protective or external encapsulating structures this refers to space outside of the plasma membrane. This term covers the host cell environment outside an intracellular parasite." [GOC:go_curators]
AAEL001754	AAEL001754-RA	response to light stimulus	GO:0009416	"Any process that results in a change in state or activity of a cell or an organism (in terms of movement, secretion, enzyme production, gene expression, etc.) as a result of a light stimulus, electromagnetic radiation of wavelengths classified as infrared, visible or ultraviolet light." [GOC:go_curators, ISBN:0582227089]
AAEL001754	AAEL001754-RA	hormone activity	GO:0005179	"The action characteristic of a hormone, any substance formed in very small amounts in one specialized organ or group of cells and carried (sometimes in the bloodstream) to another organ or group of cells in the same organism, upon which it has a specific regulatory action. The term was originally applied to agents with a stimulatory physiological action in vertebrate animals (as opposed to a cha…
AAEL003551	AAEL003551-RA
AAEL005072	AAEL005072-RA	membrane	GO:0016020	"A lipid bilayer along with all the proteins and protein complexes embedded in it an attached to it." [GOC:dos, GOC:mah, ISBN:0815316194]	MRAS2, putative [Source:VB Community Annotation]
AAEL005072	AAEL005072-RA	signal transduction	GO:0007165	"The cellular process in which a signal is conveyed to trigger a change in the activity or state of a cell. Signal transduction begins with reception of a signal (e.g. a ligand binding to a receptor or receptor activation by a stimulus such as light), or for signal transduction in the absence of ligand, signal-withdrawal or the activity of a constitutively active receptor. Signal transduction end…	MRAS2, putative [Source:VB Community Annotation]
AAEL005072	AAEL005072-RA	GTP binding	GO:0005525	"Interacting selectively and non-covalently with GTP, guanosine triphosphate." [GOC:ai]	MRAS2, putative [Source:VB Community Annotation]
AAEL005072	AAEL005072-RA	GTPase activity	GO:0003924	"Catalysis of the reaction: GTP + H2O = GDP + phosphate." [ISBN:0198547684]	MRAS2, putative [Source:VB Community Annotation]
AAEL005172	AAEL005172-RA
AAEL005252	AAEL005252-RA	positive regulation of heart contraction	GO:0045823	"Any process that activates or increases the frequency, rate or extent of heart contraction." [GOC:go_curators]	corazonin [Source:VB Community Annotation]
AAEL005252	AAEL005252-RA	positive regulation of heart contraction	GO:0045823	"Any process that activates or increases the frequency, rate or extent of heart contraction." [GOC:go_curators]	corazonin [Source:VB Community Annotation]
AAEL005252	AAEL005252-RA	corazonin receptor binding	GO:0071858	"Interacting selectively and non-covalently with a corazonin receptor." [GOC:kmv, GOC:mah]	corazonin [Source:VB Community Annotation]
AAEL005252	AAEL005252-RA	extracellular region	GO:0005576	"The space external to the outermost structure of a cell. For cells without external protective or external encapsulating structures this refers to space outside of the plasma membrane. This term covers the host cell environment outside an intracellular parasite." [GOC:go_curators]	corazonin [Source:VB Community Annotation]
AAEL005252	AAEL005252-RA	neuropeptide signaling pathway	GO:0007218	"The series of molecular signals generated as a consequence of a peptide neurotransmitter binding to a cell surface receptor." [GOC:mah, ISBN:0815316194]	corazonin [Source:VB Community Annotation]
AAEL005252	AAEL005252-RA	neuropeptide hormone activity	GO:0005184	"The action characteristic of a neuropeptide hormone, any peptide hormone that acts in the central nervous system. A neuropeptide is any of several types of molecules found in brain tissue, composed of short chains of amino acids; they include endorphins, enkephalins, vasopressin, and others. They are often localized in axon terminals at synapses and are classified as putative neurotransmitters, …	corazonin [Source:VB Community Annotation]
AAEL005517	AAEL005517-RA
AAEL005596	AAEL005596-RA	proteolysis	GO:0006508	"The hydrolysis of proteins into smaller polypeptides and/or amino acids by cleavage of their peptide bonds." [GOC:bf, GOC:mah]	trypsin-epsilon, putative [Source:VB Community Annotation]
AAEL005596	AAEL005596-RA	serine-type endopeptidase activity	GO:0004252	"Catalysis of the hydrolysis of internal, alpha-peptide bonds in a polypeptide chain by a catalytic mechanism that involves a catalytic triad consisting of a serine nucleophile that is activated by a proton relay involving an acidic residue (e.g. aspartate or glutamate) and a basic residue (usually histidine)." [GOC:mah, http://merops.sanger.ac.uk/about/glossary.htm#CATTYPE, ISBN:0716720094]	trypsin-epsilon, putative [Source:VB Community Annotation]
AAEL005993	AAEL005993-RA	membrane	GO:0016020	"A lipid bilayer along with all the proteins and protein complexes embedded in it an attached to it." [GOC:dos, GOC:mah, ISBN:0815316194]	semaphorin [Source:VB Community Annotation]
AAEL005993	AAEL005993-RA	protein binding	GO:0005515	"Interacting selectively and non-covalently with any protein or protein complex (a complex of two or more proteins that may include other nonprotein molecules)." [GOC:go_curators]	semaphorin [Source:VB Community Annotation]
AAEL007064	AAEL007064-RA	carbohydrate metabolic process	GO:0005975	"The chemical reactions and pathways involving carbohydrates, any of a group of organic compounds based of the general formula Cx(H2O)y. Includes the formation of carbohydrate derivatives by the addition of a carbohydrate residue to another molecule." [GOC:mah, ISBN:0198506732]	Gram-Negative Binding Protein (GNBP) or Beta-1 3-Glucan Binding Protein (BGBP). [Source:VB Community Annotation]
AAEL007064	AAEL007064-RA	hydrolase activity, hydrolyzing O-glycosyl compounds	GO:0004553	"Catalysis of the hydrolysis of any O-glycosyl bond." [GOC:mah]	Gram-Negative Binding Protein (GNBP) or Beta-1 3-Glucan Binding Protein (BGBP). [Source:VB Community Annotation]
AAEL007294	AAEL007294-RA
AAEL007493	AAEL007493-RA
AAEL007814	AAEL007814-RA	protein dimerization activity	GO:0046983	"The formation of a protein dimer, a macromolecular structure consists of two noncovalently associated identical or nonidentical subunits." [ISBN:0198506732]	n-twist [Source:VB Community Annotation]
AAEL008315	AAEL008315-RA	protein binding	GO:0005515	"Interacting selectively and non-covalently with any protein or protein complex (a complex of two or more proteins that may include other nonprotein molecules)." [GOC:go_curators]	calponin/transgelin [Source:VB Community Annotation]
AAEL008383	AAEL008383-RA	integral component of membrane	GO:0016021	"The component of a membrane consisting of the gene products and protein complexes having at least some part of their peptide sequence embedded in the hydrophobic region of the membrane." [GOC:dos, GOC:go_curators]
AAEL009541	AAEL009541-RA
AAEL009670	AAEL009670-RA	defense response to bacterium	GO:0042742	"Reactions triggered in response to the presence of a bacterium that act to protect the cell or organism." [GOC:jl]	C-Type Lysozyme (Lys-D). [Source:VB Community Annotation]
AAEL009670	AAEL009670-RA	cytolysis	GO:0019835	"The rupture of cell membranes and the loss of cytoplasm." [UniProtKB-KW:KW-0204]	C-Type Lysozyme (Lys-D). [Source:VB Community Annotation]
AAEL009670	AAEL009670-RA	metabolic process	GO:0008152	"The chemical reactions and pathways, including anabolism and catabolism, by which living organisms transform chemical substances. Metabolic processes typically transform small molecules, but also include macromolecular processes such as DNA repair and replication, and protein synthesis and degradation." [GOC:go_curators, ISBN:0198547684]	C-Type Lysozyme (Lys-D). [Source:VB Community Annotation]
AAEL009670	AAEL009670-RA	lysozyme activity	GO:0003796	"Catalysis of the hydrolysis of the beta-(1->4) linkages between N-acetylmuramic acid and N-acetyl-D-glucosamine residues in a peptidoglycan." [EC:3.2.1.17, PMID:22748813]	C-Type Lysozyme (Lys-D). [Source:VB Community Annotation]
AAEL009751	AAEL009751-RA	protein binding	GO:0005515	"Interacting selectively and non-covalently with any protein or protein complex (a complex of two or more proteins that may include other nonprotein molecules)." [GOC:go_curators]	Associated with WD40 - apoptosis/autophagy
AAEL009858	AAEL009858-RA				SIFamide [Source:VB Community Annotation]
AAEL010324	AAEL010324-RA	integral component of membrane	GO:0016021	"The component of a membrane consisting of the gene products and protein complexes having at least some part of their peptide sequence embedded in the hydrophobic region of the membrane." [GOC:dos, GOC:go_curators]
AAEL010324	AAEL010324-RA	membrane	GO:0016020	"A lipid bilayer along with all the proteins and protein complexes embedded in it an attached to it." [GOC:dos, GOC:mah, ISBN:0815316194]
AAEL010523	AAEL010523-RA	arachidonic acid secretion	GO:0050482	"The controlled release of arachidonic acid from a cell or a tissue." [GOC:ai]
AAEL010523	AAEL010523-RA	phospholipase A2 activity	GO:0004623	"Catalysis of the reaction: phosphatidylcholine + H2O = 1-acylglycerophosphocholine + a carboxylate." [EC:3.1.1.4]
AAEL010523	AAEL010523-RA	phospholipid metabolic process	GO:0006644	"The chemical reactions and pathways involving phospholipids, any lipid containing phosphoric acid as a mono- or diester." [ISBN:0198506732]
AAEL012121	AAEL012121-RA
AAEL012139	AAEL012139-RA				allatostatin, B-type, putative [Source:VB Community Annotation]
AAEL012249	AAEL012249-RA	integral component of membrane	GO:0016021	"The component of a membrane consisting of the gene products and protein complexes having at least some part of their peptide sequence embedded in the hydrophobic region of the membrane." [GOC:dos, GOC:go_curators]
AAEL013645	AAEL013645-RA	neuropeptide signaling pathway	GO:0007218	"The series of molecular signals generated as a consequence of a peptide neurotransmitter binding to a cell surface receptor." [GOC:mah, ISBN:0815316194]
AAEL014523	AAEL014523-RA	proteolysis	GO:0006508	"The hydrolysis of proteins into smaller polypeptides and/or amino acids by cleavage of their peptide bonds." [GOC:bf, GOC:mah]	neuroendocrine convertase [Source:VB Community Annotation]
AAEL014523	AAEL014523-RA	serine-type endopeptidase activity	GO:0004252	"Catalysis of the hydrolysis of internal, alpha-peptide bonds in a polypeptide chain by a catalytic mechanism that involves a catalytic triad consisting of a serine nucleophile that is activated by a proton relay involving an acidic residue (e.g. aspartate or glutamate) and a basic residue (usually histidine)." [GOC:mah, http://merops.sanger.ac.uk/about/glossary.htm#CATTYPE, ISBN:0716720094]	neuroendocrine convertase [Source:VB Community Annotation]
AAEL015251	AAEL015251-RA	neuropeptide hormone activity	GO:0005184	"The action characteristic of a neuropeptide hormone, any peptide hormone that acts in the central nervous system. A neuropeptide is any of several types of molecules found in brain tissue, composed of short chains of amino acids; they include endorphins, enkephalins, vasopressin, and others. They are often localized in axon terminals at synapses and are classified as putative neurotransmitters, …
AAEL017418	AAEL017418-RA

## Sheet: Module F
MODULE F
Gene stable ID	Transcript stable ID	GO term name	GO term accession	GO term definition	Gene description	External synonym
AAEL000374	AAEL000374-RA				cysteine-rich venom protein, putative [Source:VB Community Annotation]
AAEL000560	AAEL000560-RA
AAEL000600	AAEL000600-RA	multicellular organism development	GO:0007275	"The biological process whose specific outcome is the progression of a multicellular organism over time from an initial condition (e.g. a zygote or a young adult) to a later condition (e.g. a multicellular animal or an aged adult)." [GOC:dph, GOC:ems, GOC:isa_complete, GOC:tb]	Wnt10a protein, putative [Source:VB Community Annotation]
AAEL000600	AAEL000600-RA	extracellular region	GO:0005576	"The space external to the outermost structure of a cell. For cells without external protective or external encapsulating structures this refers to space outside of the plasma membrane. This term covers the host cell environment outside an intracellular parasite." [GOC:go_curators]	Wnt10a protein, putative [Source:VB Community Annotation]
AAEL000600	AAEL000600-RA	Wnt signaling pathway	GO:0016055	"The series of molecular signals initiated by binding of a Wnt protein to a frizzled family receptor on the surface of the target cell and ending with a change in cell state." [GOC:dph, GOC:go_curators, PMID:11532397]	Wnt10a protein, putative [Source:VB Community Annotation]
AAEL000600	AAEL000600-RA	proteinaceous extracellular matrix	GO:0005578	"A layer consisting mainly of proteins (especially collagen) and glycosaminoglycans (mostly as proteoglycans) that forms a sheet underlying or overlying cells such as endothelial and epithelial cells. The proteins are secreted by cells in the vicinity. An example of this component is found in Mus musculus." [GOC:mtg_sensu, ISBN:0198547684]	Wnt10a protein, putative [Source:VB Community Annotation]
AAEL000600	AAEL000600-RA	receptor binding	GO:0005102	"Interacting selectively and non-covalently with one or more specific sites on a receptor molecule, a macromolecule that undergoes combination with a hormone, neurotransmitter, drug or intracellular messenger to initiate a change in cell function." [GOC:bf, GOC:ceb, ISBN:0198506732]	Wnt10a protein, putative [Source:VB Community Annotation]
AAEL000893	AAEL000893-RA	nucleus	GO:0005634	"A membrane-bounded organelle of eukaryotic cells in which chromosomes are housed and replicated. In most cells, the nucleus contains all of the cell's chromosomes except the organellar chromosomes, and is the site of RNA synthesis and processing. In some species, or in specialized cell types, RNA metabolism or DNA replication may be absent." [GOC:go_curators]	sex-determining region y protein, sry [Source:VB Community Annotation]
AAEL000893	AAEL000893-RA	DNA binding	GO:0003677	"Any molecular function by which a gene product interacts selectively and non-covalently with DNA (deoxyribonucleic acid)." [GOC:dph, GOC:jl, GOC:tb, GOC:vw]	sex-determining region y protein, sry [Source:VB Community Annotation]
AAEL001391	AAEL001391-RA
AAEL001969	AAEL001969-RA				protein serine/threonine kinase, putative [Source:VB Community Annotation]
AAEL002060	AAEL002060-RA	nucleic acid binding	GO:0003676	"Interacting selectively and non-covalently with any nucleic acid." [GOC:jl]
AAEL002060	AAEL002060-RA	regulation of transcription, DNA-templated	GO:0006355	"Any process that modulates the frequency, rate or extent of cellular DNA-templated transcription." [GOC:go_curators, GOC:txnOH]
AAEL002060	AAEL002060-RA	DNA binding	GO:0003677	"Any molecular function by which a gene product interacts selectively and non-covalently with DNA (deoxyribonucleic acid)." [GOC:dph, GOC:jl, GOC:tb, GOC:vw]
AAEL002217	AAEL002217-RA
AAEL002325	AAEL002325-RA
AAEL002690	AAEL002690-RA	integral component of membrane	GO:0016021	"The component of a membrane consisting of the gene products and protein complexes having at least some part of their peptide sequence embedded in the hydrophobic region of the membrane." [GOC:dos, GOC:go_curators]	beat protein [Source:VB Community Annotation]
AAEL003290	AAEL003290-RA				cell wall protein DAN4 precursor, putative [Source:VB Community Annotation]
AAEL003721	AAEL003721-RA				heterogeneous nuclear ribonucleoprotein, putative [Source:VB Community Annotation]
AAEL004798	AAEL004798-RA	integral component of membrane	GO:0016021	"The component of a membrane consisting of the gene products and protein complexes having at least some part of their peptide sequence embedded in the hydrophobic region of the membrane." [GOC:dos, GOC:go_curators]
AAEL004798	AAEL004798-RA	chitin binding	GO:0008061	"Interacting selectively and non-covalently with chitin, a linear polysaccharide consisting of beta-(1->4)-linked N-acetyl-D-glucosamine residues." [GOC:jl, ISBN:0198506732]
AAEL004798	AAEL004798-RA	extracellular region	GO:0005576	"The space external to the outermost structure of a cell. For cells without external protective or external encapsulating structures this refers to space outside of the plasma membrane. This term covers the host cell environment outside an intracellular parasite." [GOC:go_curators]
AAEL004798	AAEL004798-RA	chitin metabolic process	GO:0006030	"The chemical reactions and pathways involving chitin, a linear polysaccharide consisting of beta-(1->4)-linked N-acetyl-D-glucosamine residues." [GOC:jl, ISBN:0198506732]
AAEL006774	AAEL006774-RA	integral component of membrane	GO:0016021	"The component of a membrane consisting of the gene products and protein complexes having at least some part of their peptide sequence embedded in the hydrophobic region of the membrane." [GOC:dos, GOC:go_curators]	Fatty acyl-CoA reductase [Source:UniProtKB/TrEMBL;Acc:Q174U8]
AAEL006774	AAEL006774-RA	lipid metabolic process	GO:0006629	"The chemical reactions and pathways involving lipids, compounds soluble in an organic solvent but not, or sparingly, in an aqueous solvent. Includes fatty acids; neutral fats, other fatty-acid esters, and soaps; long-chain (fatty) alcohols and waxes; sphingoids and other long-chain bases; glycolipids, phospholipids and sphingolipids; and carotenes, polyprenols, sterols, terpenes and other isopre…	Fatty acyl-CoA reductase [Source:UniProtKB/TrEMBL;Acc:Q174U8]
AAEL006774	AAEL006774-RA	fatty-acyl-CoA reductase (alcohol-forming) activity	GO:0080019	"Catalysis of the reaction: a very long chain fatty acyl-CoA + NADPH + H+ = a very long chain primary alcohol + NADP+ + CoA." [PMID:16980563]	Fatty acyl-CoA reductase [Source:UniProtKB/TrEMBL;Acc:Q174U8]
AAEL007703	AAEL007703-RA
AAEL007703	AAEL007703-RB
AAEL007789	AAEL007789-RA	catalytic activity	GO:0003824	"Catalysis of a biochemical reaction at physiological temperatures. In biologically catalyzed reactions, the reactants are known as substrates, and the catalysts are naturally occurring macromolecular substances known as enzymes. Enzymes possess specific binding sites for substrates, and are usually composed wholly or largely of protein, but RNA that has catalytic activity (ribozyme) is often als…	alkyldihydroxyacetonephosphate synthase [Source:VB Community Annotation]
AAEL007789	AAEL007789-RA	oxidoreductase activity	GO:0016491	"Catalysis of an oxidation-reduction (redox) reaction, a reversible chemical reaction in which the oxidation state of an atom or atoms within a molecule is altered. One substrate acts as a hydrogen or electron donor and becomes oxidized, while the other acts as hydrogen or electron acceptor and becomes reduced." [GOC:go_curators]	alkyldihydroxyacetonephosphate synthase [Source:VB Community Annotation]
AAEL007789	AAEL007789-RA	peroxisome	GO:0005777	"A small organelle enclosed by a single membrane, and found in most eukaryotic cells. Contains peroxidases and other enzymes involved in a variety of metabolic processes including free radical detoxification, lipid catabolism and biosynthesis, and hydrogen peroxide metabolism." [GOC:pm, PMID:9302272, UniProtKB-KW:KW-0576]	alkyldihydroxyacetonephosphate synthase [Source:VB Community Annotation]
AAEL007789	AAEL007789-RA	flavin adenine dinucleotide binding	GO:0050660	"Interacting selectively and non-covalently with FAD, flavin-adenine dinucleotide, the coenzyme or the prosthetic group of various flavoprotein oxidoreductase enzymes, in either the oxidized form, FAD, or the reduced form, FADH2." [CHEBI:24040, GOC:ai, GOC:imk, ISBN:0198506732]	alkyldihydroxyacetonephosphate synthase [Source:VB Community Annotation]
AAEL007789	AAEL007789-RA	oxidoreductase activity, acting on CH-OH group of donors	GO:0016614	"Catalysis of an oxidation-reduction (redox) reaction in which a CH-OH group act as a hydrogen or electron donor and reduces a hydrogen or electron acceptor." [GOC:ai]	alkyldihydroxyacetonephosphate synthase [Source:VB Community Annotation]
AAEL007789	AAEL007789-RA	oxidation-reduction process	GO:0055114	"A metabolic process that results in the removal or addition of one or more electrons to or from a substance, with or without the concomitant removal or addition of a proton or protons." [GOC:dhl, GOC:ecd, GOC:jh2, GOC:jid, GOC:mlg, GOC:rph]	alkyldihydroxyacetonephosphate synthase [Source:VB Community Annotation]
AAEL007789	AAEL007789-RA	lipid biosynthetic process	GO:0008610	"The chemical reactions and pathways resulting in the formation of lipids, compounds soluble in an organic solvent but not, or sparingly, in an aqueous solvent." [GOC:go_curators]	alkyldihydroxyacetonephosphate synthase [Source:VB Community Annotation]
AAEL007789	AAEL007789-RA	alkylglycerone-phosphate synthase activity	GO:0008609	"Catalysis of the reaction: 1-acyl-glycerone 3-phosphate + a long-chain alcohol = 1-alkyl-glycerone 3-phosphate + a long-chain acid anion." [EC:2.5.1.26]	alkyldihydroxyacetonephosphate synthase [Source:VB Community Annotation]
AAEL007789	AAEL007789-RA	ether lipid biosynthetic process	GO:0008611	"The chemical reactions and pathways resulting in the formation of ether lipids, lipids that contain (normally) one lipid alcohol in ether linkage to one of the carbon atoms (normally C-1) of glycerol." [GOC:ma, ISBN:0198547684, PMID:15337120]	alkyldihydroxyacetonephosphate synthase [Source:VB Community Annotation]
AAEL008001	AAEL008001-RA	transporter activity	GO:0005215	"Enables the directed movement of substances (such as macromolecules, small molecules, ions) into, out of or within a cell, or between cells." [GOC:ai, GOC:dgf]
AAEL008001	AAEL008001-RA	intracellular	GO:0005622	"The living contents of a cell; the matter contained within (but not including) the plasma membrane, usually taken to exclude large vacuoles and masses of secretory or ingested material. In eukaryotes it includes the nucleus and cytoplasm." [ISBN:0198506732]
AAEL008001	AAEL008001-RA	transport	GO:0006810	"The directed movement of substances (such as macromolecules, small molecules, ions) or cellular components (such as complexes and organelles) into, out of or within a cell, or between cells, or within a multicellular organism by means of some agent such as a transporter, pore or motor protein." [GOC:dos, GOC:dph, GOC:jl, GOC:mah]
AAEL008334	AAEL008334-RA	integral component of membrane	GO:0016021	"The component of a membrane consisting of the gene products and protein complexes having at least some part of their peptide sequence embedded in the hydrophobic region of the membrane." [GOC:dos, GOC:go_curators]
AAEL009753	AAEL009753-RA	integral component of membrane	GO:0016021	"The component of a membrane consisting of the gene products and protein complexes having at least some part of their peptide sequence embedded in the hydrophobic region of the membrane." [GOC:dos, GOC:go_curators]	sodium-dependent phosphate transporter [Source:VB Community Annotation]
AAEL009753	AAEL009753-RA	transmembrane transport	GO:0055085	"The process in which a solute is transported across a lipid bilayer, from one side of a membrane to the other" [GOC:dph, GOC:jid]	sodium-dependent phosphate transporter [Source:VB Community Annotation]
AAEL009753	AAEL009753-RA	structural constituent of cuticle	GO:0042302	"The action of a molecule that contributes to the structural integrity of a cuticle." [GOC:jl]	sodium-dependent phosphate transporter [Source:VB Community Annotation]
AAEL009850	AAEL009850-RA	carbohydrate binding	GO:0030246	"Interacting selectively and non-covalently with any carbohydrate, which includes monosaccharides, oligosaccharides and polysaccharides as well as substances derived from monosaccharides by reduction of the carbonyl group (alditols), by oxidation of one or more hydroxy groups to afford the corresponding aldehydes, ketones, or carboxylic acids, or by replacement of one or more hydroxy group(s) by …	Galectin [Source:UniProtKB/TrEMBL;Acc:Q16UP0]
AAEL009888	AAEL009888-RA	integral component of membrane	GO:0016021	"The component of a membrane consisting of the gene products and protein complexes having at least some part of their peptide sequence embedded in the hydrophobic region of the membrane." [GOC:dos, GOC:go_curators]	sodium-coupled cation-chloride cotransporter [Source:VB Community Annotation]
AAEL009888	AAEL009888-RA	transmembrane transport	GO:0055085	"The process in which a solute is transported across a lipid bilayer, from one side of a membrane to the other" [GOC:dph, GOC:jid]	sodium-coupled cation-chloride cotransporter [Source:VB Community Annotation]
AAEL009888	AAEL009888-RA	transporter activity	GO:0005215	"Enables the directed movement of substances (such as macromolecules, small molecules, ions) into, out of or within a cell, or between cells." [GOC:ai, GOC:dgf]	sodium-coupled cation-chloride cotransporter [Source:VB Community Annotation]
AAEL009888	AAEL009888-RA	membrane	GO:0016020	"A lipid bilayer along with all the proteins and protein complexes embedded in it an attached to it." [GOC:dos, GOC:mah, ISBN:0815316194]	sodium-coupled cation-chloride cotransporter [Source:VB Community Annotation]
AAEL009888	AAEL009888-RA	transport	GO:0006810	"The directed movement of substances (such as macromolecules, small molecules, ions) or cellular components (such as complexes and organelles) into, out of or within a cell, or between cells, or within a multicellular organism by means of some agent such as a transporter, pore or motor protein." [GOC:dos, GOC:dph, GOC:jl, GOC:mah]	sodium-coupled cation-chloride cotransporter [Source:VB Community Annotation]
AAEL009888	AAEL009888-RA	ion transport	GO:0006811	"The directed movement of charged atoms or small charged molecules into, out of or within a cell, or between cells, by means of some agent such as a transporter or pore." [GOC:ai]	sodium-coupled cation-chloride cotransporter [Source:VB Community Annotation]
AAEL009888	AAEL009888-RA	cation:chloride symporter activity	GO:0015377	"Catalysis of the transfer of a solute or solutes from one side of a membrane to the other according to the reaction: cation(out) + Cl-(out) = cation(in) + Cl-(in)." [TC:2.A.30.-.-]	sodium-coupled cation-chloride cotransporter [Source:VB Community Annotation]
AAEL010263	AAEL010263-RA
AAEL010685	AAEL010685-RA
AAEL011559	AAEL011559-RA	proteolysis	GO:0006508	"The hydrolysis of proteins into smaller polypeptides and/or amino acids by cleavage of their peptide bonds." [GOC:bf, GOC:mah]	metalloproteinase, putative [Source:VB Community Annotation]
AAEL011559	AAEL011559-RA	metallopeptidase activity	GO:0008237	"Catalysis of the hydrolysis of peptide bonds by a mechanism in which water acts as a nucleophile, one or two metal ions hold the water molecule in place, and charged amino acid side chains are ligands for the metal ions." [GOC:mah, http://merops.sanger.ac.uk/about/glossary.htm#CATTYPE]	metalloproteinase, putative [Source:VB Community Annotation]
AAEL011559	AAEL011559-RA	zinc ion binding	GO:0008270	"Interacting selectively and non-covalently with zinc (Zn) ions." [GOC:ai]	metalloproteinase, putative [Source:VB Community Annotation]
AAEL011559	AAEL011559-RA	metalloendopeptidase activity	GO:0004222	"Catalysis of the hydrolysis of internal, alpha-peptide bonds in a polypeptide chain by a mechanism in which water acts as a nucleophile, one or two metal ions hold the water molecule in place, and charged amino acid side chains are ligands for the metal ions." [GOC:mah, http://merops.sanger.ac.uk/about/glossary.htm#CATTYPE, http://merops.sanger.ac.uk/about/glossary.htm#ENDOPEPTIDASE]	metalloproteinase, putative [Source:VB Community Annotation]
AAEL011926	AAEL011926-RA	regulation of transcription, DNA-templated	GO:0006355	"Any process that modulates the frequency, rate or extent of cellular DNA-templated transcription." [GOC:go_curators, GOC:txnOH]	brachyury [Source:VB Community Annotation]
AAEL011926	AAEL011926-RA	nucleus	GO:0005634	"A membrane-bounded organelle of eukaryotic cells in which chromosomes are housed and replicated. In most cells, the nucleus contains all of the cell's chromosomes except the organellar chromosomes, and is the site of RNA synthesis and processing. In some species, or in specialized cell types, RNA metabolism or DNA replication may be absent." [GOC:go_curators]	brachyury [Source:VB Community Annotation]
AAEL011926	AAEL011926-RA	transcription, DNA-templated	GO:0006351	"The cellular synthesis of RNA on a template of DNA." [GOC:jl, GOC:txnOH]	brachyury [Source:VB Community Annotation]
AAEL011926	AAEL011926-RA	DNA binding	GO:0003677	"Any molecular function by which a gene product interacts selectively and non-covalently with DNA (deoxyribonucleic acid)." [GOC:dph, GOC:jl, GOC:tb, GOC:vw]	brachyury [Source:VB Community Annotation]
AAEL011926	AAEL011926-RA	transcription factor activity, sequence-specific DNA binding	GO:0003700	"Interacting selectively and non-covalently with a specific DNA sequence in order to modulate transcription. The transcription factor may or may not also interact selectively with a protein or macromolecular complex." [GOC:curators, GOC:txnOH]	brachyury [Source:VB Community Annotation]
AAEL012017	AAEL012017-RA
AAEL012902	AAEL012902-RA				heterogeneous nuclear ribonucleoprotein, putative [Source:VB Community Annotation]
AAEL017141	AAEL017141-RA
AAEL018141	AAEL018141-RA	integral component of membrane	GO:0016021	"The component of a membrane consisting of the gene products and protein complexes having at least some part of their peptide sequence embedded in the hydrophobic region of the membrane." [GOC:dos, GOC:go_curators]
AAEL018141	AAEL018141-RA	lipid metabolic process	GO:0006629	"The chemical reactions and pathways involving lipids, compounds soluble in an organic solvent but not, or sparingly, in an aqueous solvent. Includes fatty acids; neutral fats, other fatty-acid esters, and soaps; long-chain (fatty) alcohols and waxes; sphingoids and other long-chain bases; glycolipids, phospholipids and sphingolipids; and carotenes, polyprenols, sterols, terpenes and other isopre…
AAEL018141	AAEL018141-RA	fatty acid biosynthetic process	GO:0006633	"The chemical reactions and pathways resulting in the formation of a fatty acid, any of the aliphatic monocarboxylic acids that can be liberated by hydrolysis from naturally occurring fats and oils. Fatty acids are predominantly straight-chain acids of 4 to 24 carbon atoms, which may be saturated or unsaturated; branched fatty acids and hydroxy fatty acids also occur, and very long chain acids of…
AAEL018141	AAEL018141-RA	oxidoreductase activity, acting on paired donors, with oxidation of a pair of donors resulting in the reduction of molecular oxygen to two molecules of water	GO:0016717	"Catalysis of an oxidation-reduction (redox) reaction in which hydrogen or electrons are transferred from each of two donors, and molecular oxygen is reduced to two molecules of water." [GOC:mah]
AAEL018141	AAEL018141-RA	oxidation-reduction process	GO:0055114	"A metabolic process that results in the removal or addition of one or more electrons to or from a substance, with or without the concomitant removal or addition of a proton or protons." [GOC:dhl, GOC:ecd, GOC:jh2, GOC:jid, GOC:mlg, GOC:rph]
AAEL018345	AAEL018345-RA	proteolysis	GO:0006508	"The hydrolysis of proteins into smaller polypeptides and/or amino acids by cleavage of their peptide bonds." [GOC:bf, GOC:mah]
AAEL018345	AAEL018345-RA	serine-type endopeptidase activity	GO:0004252	"Catalysis of the hydrolysis of internal, alpha-peptide bonds in a polypeptide chain by a catalytic mechanism that involves a catalytic triad consisting of a serine nucleophile that is activated by a proton relay involving an acidic residue (e.g. aspartate or glutamate) and a basic residue (usually histidine)." [GOC:mah, http://merops.sanger.ac.uk/about/glossary.htm#CATTYPE, ISBN:0716720094]

## Sheet: Module G
MODULE G
Gene stable ID	GO term name	GO term definition	Gene description
AAEL000001
AAEL000300			WD-repeat protein [Source:VB Community Annotation]
AAEL000486	cytoplasm	"All of the contents of a cell excluding the plasma membrane and nucleus, but including other subcellular structures." [ISBN:0198547684]	chaperonin [Source:VB Community Annotation]
AAEL000486	protein folding	"The process of assisting in the covalent and noncovalent assembly of single chain polypeptides or multisubunit complexes into the correct tertiary structure." [GOC:go_curators, GOC:rb]	chaperonin [Source:VB Community Annotation]
AAEL000486	unfolded protein binding	"Interacting selectively and non-covalently with an unfolded protein." [GOC:ai]	chaperonin [Source:VB Community Annotation]
AAEL000486	ATP binding	"Interacting selectively and non-covalently with ATP, adenosine 5'-triphosphate, a universally important coenzyme and enzyme regulator." [ISBN:0198506732]	chaperonin [Source:VB Community Annotation]
AAEL000708	RNA binding	"Interacting selectively and non-covalently with an RNA molecule or a portion thereof." [GOC:mah]	hiv-1 rev binding protein [Source:VB Community Annotation]
AAEL000708	nucleolus	"A small, dense body one or more of which are present in the nucleus of eukaryotic cells. It is rich in RNA and protein, is not bounded by a limiting membrane, and is not seen during mitosis. Its prime function is the transcription of the nucleolar DNA into 45S ribosomal-precursor RNA, the processing of this RNA into 5.8S, 18S, and 28S components of ribosomal RNA, and the association of these com…	hiv-1 rev binding protein [Source:VB Community Annotation]
AAEL000708	rRNA processing	"Any process involved in the conversion of a primary ribosomal RNA (rRNA) transcript into one or more mature rRNA molecules." [GOC:curators]	hiv-1 rev binding protein [Source:VB Community Annotation]
AAEL000708	intracellular ribonucleoprotein complex	"An intracellular macromolecular complex containing both protein and RNA molecules." [GOC:krc, GOC:vesicles]	hiv-1 rev binding protein [Source:VB Community Annotation]
AAEL000988	ATP binding	"Interacting selectively and non-covalently with ATP, adenosine 5'-triphosphate, a universally important coenzyme and enzyme regulator." [ISBN:0198506732]
AAEL000988	catalytic activity	"Catalysis of a biochemical reaction at physiological temperatures. In biologically catalyzed reactions, the reactants are known as substrates, and the catalysts are naturally occurring macromolecular substances known as enzymes. Enzymes possess specific binding sites for substrates, and are usually composed wholly or largely of protein, but RNA that has catalytic activity (ribozyme) is often als…
AAEL000988	cellular protein modification process	"The covalent alteration of one or more amino acids occurring in proteins, peptides and nascent polypeptides (co-translational, post-translational modifications) occurring at the level of an individual cell. Includes the modification of charged tRNAs that are destined to occur in a protein (pre-translation modification)." [GOC:go_curators]
AAEL001037	nucleus	"A membrane-bounded organelle of eukaryotic cells in which chromosomes are housed and replicated. In most cells, the nucleus contains all of the cell's chromosomes except the organellar chromosomes, and is the site of RNA synthesis and processing. In some species, or in specialized cell types, RNA metabolism or DNA replication may be absent." [GOC:go_curators]	ribosomal RNA methyltransferase [Source:VB Community Annotation]
AAEL001037	nucleolus	"A small, dense body one or more of which are present in the nucleus of eukaryotic cells. It is rich in RNA and protein, is not bounded by a limiting membrane, and is not seen during mitosis. Its prime function is the transcription of the nucleolar DNA into 45S ribosomal-precursor RNA, the processing of this RNA into 5.8S, 18S, and 28S components of ribosomal RNA, and the association of these com…	ribosomal RNA methyltransferase [Source:VB Community Annotation]
AAEL001037	rRNA processing	"Any process involved in the conversion of a primary ribosomal RNA (rRNA) transcript into one or more mature rRNA molecules." [GOC:curators]	ribosomal RNA methyltransferase [Source:VB Community Annotation]
AAEL001037	methyltransferase activity	"Catalysis of the transfer of a methyl group to an acceptor molecule." [ISBN:0198506732]	ribosomal RNA methyltransferase [Source:VB Community Annotation]
AAEL001037	RNA methylation	"Posttranscriptional addition of a methyl group to either a nucleotide or 2'-O ribose in a polyribonucleotide. Usually uses S-adenosylmethionine as a cofactor." [GOC:hjd]	ribosomal RNA methyltransferase [Source:VB Community Annotation]
AAEL001037	methylation	"The process in which a methyl group is covalently attached to a molecule." [GOC:mah]	ribosomal RNA methyltransferase [Source:VB Community Annotation]
AAEL001037	rRNA methyltransferase activity	"Catalysis of the transfer of a methyl group from S-adenosyl-L-methionine to a nucleoside residue in an rRNA molecule." [GOC:mah]	ribosomal RNA methyltransferase [Source:VB Community Annotation]
AAEL001037	enzyme-directed rRNA 2'-O-methylation	"The addition of methyl groups to the 2'-oxygen atom of nucleotide residues in an rRNA molecule during ribosome biogenesis where the methylase specifies the site that becomes methylated without using a guide RNA." [GOC:curators, ISBN:1555811337]	ribosomal RNA methyltransferase [Source:VB Community Annotation]
AAEL001037	rRNA methylation	"The posttranscriptional addition of methyl groups to specific residues in an rRNA molecule." [GOC:mah]	ribosomal RNA methyltransferase [Source:VB Community Annotation]
AAEL001101	ATP binding	"Interacting selectively and non-covalently with ATP, adenosine 5'-triphosphate, a universally important coenzyme and enzyme regulator." [ISBN:0198506732]	ATP-dependent transporter [Source:VB Community Annotation]
AAEL001101	ATPase activity	"Catalysis of the reaction: ATP + H2O = ADP + phosphate + 2 H+. May or may not be coupled to another reaction." [EC:3.6.1.3, GOC:jl]	ATP-dependent transporter [Source:VB Community Annotation]
AAEL001412	double-stranded RNA binding	"Interacting selectively and non-covalently with double-stranded RNA." [GOC:jl]
AAEL002108	methyltransferase activity	"Catalysis of the transfer of a methyl group to an acceptor molecule." [ISBN:0198506732]	nucleolar essential protein 1 (nep1) [Source:VB Community Annotation]
AAEL002555	integral component of membrane	"The component of a membrane consisting of the gene products and protein complexes having at least some part of their peptide sequence embedded in the hydrophobic region of the membrane." [GOC:dos, GOC:go_curators]	sodium/solute symporter [Source:VB Community Annotation]
AAEL002555	transmembrane transport	"The process in which a solute is transported across a lipid bilayer, from one side of a membrane to the other" [GOC:dph, GOC:jid]	sodium/solute symporter [Source:VB Community Annotation]
AAEL002555	transporter activity	"Enables the directed movement of substances (such as macromolecules, small molecules, ions) into, out of or within a cell, or between cells." [GOC:ai, GOC:dgf]	sodium/solute symporter [Source:VB Community Annotation]
AAEL002555	membrane	"A lipid bilayer along with all the proteins and protein complexes embedded in it an attached to it." [GOC:dos, GOC:mah, ISBN:0815316194]	sodium/solute symporter [Source:VB Community Annotation]
AAEL002555	transport	"The directed movement of substances (such as macromolecules, small molecules, ions) or cellular components (such as complexes and organelles) into, out of or within a cell, or between cells, or within a multicellular organism by means of some agent such as a transporter, pore or motor protein." [GOC:dos, GOC:dph, GOC:jl, GOC:mah]	sodium/solute symporter [Source:VB Community Annotation]
AAEL003293	GTP binding	"Interacting selectively and non-covalently with GTP, guanosine triphosphate." [GOC:ai]	GTP-binding protein [Source:VB Community Annotation]
AAEL003293	nucleolus	"A small, dense body one or more of which are present in the nucleus of eukaryotic cells. It is rich in RNA and protein, is not bounded by a limiting membrane, and is not seen during mitosis. Its prime function is the transcription of the nucleolar DNA into 45S ribosomal-precursor RNA, the processing of this RNA into 5.8S, 18S, and 28S components of ribosomal RNA, and the association of these com…	GTP-binding protein [Source:VB Community Annotation]
AAEL004063	protein binding	"Interacting selectively and non-covalently with any protein or protein complex (a complex of two or more proteins that may include other nonprotein molecules)." [GOC:go_curators]	WD-repeat protein [Source:VB Community Annotation]
AAEL004455
AAEL005821	proteolysis	"The hydrolysis of proteins into smaller polypeptides and/or amino acids by cleavage of their peptide bonds." [GOC:bf, GOC:mah]	alanyl aminopeptidase [Source:VB Community Annotation]
AAEL005821	aminopeptidase activity	"Catalysis of the hydrolysis of N-terminal amino acid residues from in a polypeptide chain." [GOC:jl, ISBN:0198506732]	alanyl aminopeptidase [Source:VB Community Annotation]
AAEL005821	metallopeptidase activity	"Catalysis of the hydrolysis of peptide bonds by a mechanism in which water acts as a nucleophile, one or two metal ions hold the water molecule in place, and charged amino acid side chains are ligands for the metal ions." [GOC:mah, http://merops.sanger.ac.uk/about/glossary.htm#CATTYPE]	alanyl aminopeptidase [Source:VB Community Annotation]
AAEL005821	zinc ion binding	"Interacting selectively and non-covalently with zinc (Zn) ions." [GOC:ai]	alanyl aminopeptidase [Source:VB Community Annotation]
AAEL006031	GTP binding	"Interacting selectively and non-covalently with GTP, guanosine triphosphate." [GOC:ai]
AAEL006469	rRNA modification	"The covalent alteration of one or more nucleotides within an rRNA molecule to produce an rRNA molecule with a sequence that differs from that coded genetically." [GOC:curators]	RNA cytidine acetyltransferase [Source:UniProtKB/TrEMBL;Acc:Q176B3]
AAEL006469	tRNA acetylation	"The modification of tRNA structure by addition of an acetyl group to tRNA. An acetyl group is CH3CO-, derived from acetic [ethanoic] acid." [GOC:ai]	RNA cytidine acetyltransferase [Source:UniProtKB/TrEMBL;Acc:Q176B3]
AAEL006469	ribosomal small subunit biogenesis	"A cellular process that results in the biosynthesis of constituent macromolecules, assembly, and arrangement of constituent parts of a small ribosomal subunit; includes transport to the sites of protein synthesis." [GOC:jl]	RNA cytidine acetyltransferase [Source:UniProtKB/TrEMBL;Acc:Q176B3]
AAEL006469	ATP binding	"Interacting selectively and non-covalently with ATP, adenosine 5'-triphosphate, a universally important coenzyme and enzyme regulator." [ISBN:0198506732]	RNA cytidine acetyltransferase [Source:UniProtKB/TrEMBL;Acc:Q176B3]
AAEL006469	N-acetyltransferase activity	"Catalysis of the transfer of an acetyl group to a nitrogen atom on the acceptor molecule." [GOC:ai]	RNA cytidine acetyltransferase [Source:UniProtKB/TrEMBL;Acc:Q176B3]
AAEL006469	nucleolus	"A small, dense body one or more of which are present in the nucleus of eukaryotic cells. It is rich in RNA and protein, is not bounded by a limiting membrane, and is not seen during mitosis. Its prime function is the transcription of the nucleolar DNA into 45S ribosomal-precursor RNA, the processing of this RNA into 5.8S, 18S, and 28S components of ribosomal RNA, and the association of these com…	RNA cytidine acetyltransferase [Source:UniProtKB/TrEMBL;Acc:Q176B3]
AAEL006469	rRNA metabolic process	"The chemical reactions and pathways involving rRNA, ribosomal RNA, a structural constituent of ribosomes." [ISBN:0198506732]	RNA cytidine acetyltransferase [Source:UniProtKB/TrEMBL;Acc:Q176B3]
AAEL006469	ncRNA processing	"Any process that results in the conversion of one or more primary non-coding RNA (ncRNA) transcripts into one or more mature ncRNA molecules." [GOC:mah]	RNA cytidine acetyltransferase [Source:UniProtKB/TrEMBL;Acc:Q176B3]
AAEL006562	acid phosphatase activity	"Catalysis of the reaction: an orthophosphoric monoester + H2O = an alcohol + phosphate, with an acid pH optimum." [EC:3.1.3.2]	acid phosphatase [Source:VB Community Annotation]
AAEL006887	cytoplasm	"All of the contents of a cell excluding the plasma membrane and nucleus, but including other subcellular structures." [ISBN:0198547684]	mRNA turnover protein 4 mrt4 [Source:VB Community Annotation]
AAEL006887	intracellular	"The living contents of a cell; the matter contained within (but not including) the plasma membrane, usually taken to exclude large vacuoles and masses of secretory or ingested material. In eukaryotes it includes the nucleus and cytoplasm." [ISBN:0198506732]	mRNA turnover protein 4 mrt4 [Source:VB Community Annotation]
AAEL006887	nucleolus	"A small, dense body one or more of which are present in the nucleus of eukaryotic cells. It is rich in RNA and protein, is not bounded by a limiting membrane, and is not seen during mitosis. Its prime function is the transcription of the nucleolar DNA into 45S ribosomal-precursor RNA, the processing of this RNA into 5.8S, 18S, and 28S components of ribosomal RNA, and the association of these com…	mRNA turnover protein 4 mrt4 [Source:VB Community Annotation]
AAEL006887	ribosome biogenesis	"A cellular process that results in the biosynthesis of constituent macromolecules, assembly, and arrangement of constituent parts of ribosome subunits; includes transport to the sites of protein synthesis." [GOC:ma]	mRNA turnover protein 4 mrt4 [Source:VB Community Annotation]
AAEL006887	ribosomal large subunit assembly	"The aggregation, arrangement and bonding together of constituent RNAs and proteins to form the large ribosomal subunit." [GOC:jl]	mRNA turnover protein 4 mrt4 [Source:VB Community Annotation]
AAEL008220
AAEL009156	nucleus	"A membrane-bounded organelle of eukaryotic cells in which chromosomes are housed and replicated. In most cells, the nucleus contains all of the cell's chromosomes except the organellar chromosomes, and is the site of RNA synthesis and processing. In some species, or in specialized cell types, RNA metabolism or DNA replication may be absent." [GOC:go_curators]	tRNA (guanine-N(7)-)-methyltransferase (EC 2.1.1.33)(tRNA(m7G46)-methyltransferase) [Source:VB Community Annotation]
AAEL009156	tRNA binding	"Interacting selectively and non-covalently with transfer RNA." [GOC:ai]	tRNA (guanine-N(7)-)-methyltransferase (EC 2.1.1.33)(tRNA(m7G46)-methyltransferase) [Source:VB Community Annotation]
AAEL009156	tRNA modification	"The covalent alteration of one or more nucleotides within a tRNA molecule to produce a tRNA molecule with a sequence that differs from that coded genetically." [GOC:curators]	tRNA (guanine-N(7)-)-methyltransferase (EC 2.1.1.33)(tRNA(m7G46)-methyltransferase) [Source:VB Community Annotation]
AAEL009156	tRNA (guanine-N7-)-methyltransferase activity	"Catalysis of the reaction: S-adenosyl-L-methionine + tRNA = S-adenosyl-L-homocysteine + tRNA containing N7-methylguanine." [EC:2.1.1.33]	tRNA (guanine-N(7)-)-methyltransferase (EC 2.1.1.33)(tRNA(m7G46)-methyltransferase) [Source:VB Community Annotation]
AAEL009273	purine nucleotide biosynthetic process	"The chemical reactions and pathways resulting in the formation of a purine nucleotide, a compound consisting of nucleoside (a purine base linked to a deoxyribose or ribose sugar) esterified with a phosphate group at either the 3' or 5'-hydroxyl group of the sugar." [GOC:go_curators, ISBN:0198506732]	inosine-5-monophosphate dehydrogenase [Source:VB Community Annotation]
AAEL009273	IMP dehydrogenase activity	"Catalysis of the reaction: inosine 5'-phosphate + NAD+ + H2O = xanthosine 5'-phosphate + NADH + H+." [EC:1.1.1.205]	inosine-5-monophosphate dehydrogenase [Source:VB Community Annotation]
AAEL009273	cytoplasm	"All of the contents of a cell excluding the plasma membrane and nucleus, but including other subcellular structures." [ISBN:0198547684]	inosine-5-monophosphate dehydrogenase [Source:VB Community Annotation]
AAEL009273	metal ion binding	"Interacting selectively and non-covalently with any metal ion." [GOC:ai]	inosine-5-monophosphate dehydrogenase [Source:VB Community Annotation]
AAEL009273	catalytic activity	"Catalysis of a biochemical reaction at physiological temperatures. In biologically catalyzed reactions, the reactants are known as substrates, and the catalysts are naturally occurring macromolecular substances known as enzymes. Enzymes possess specific binding sites for substrates, and are usually composed wholly or largely of protein, but RNA that has catalytic activity (ribozyme) is often als…	inosine-5-monophosphate dehydrogenase [Source:VB Community Annotation]
AAEL009273	oxidoreductase activity	"Catalysis of an oxidation-reduction (redox) reaction, a reversible chemical reaction in which the oxidation state of an atom or atoms within a molecule is altered. One substrate acts as a hydrogen or electron donor and becomes oxidized, while the other acts as hydrogen or electron acceptor and becomes reduced." [GOC:go_curators]	inosine-5-monophosphate dehydrogenase [Source:VB Community Annotation]
AAEL009273	nucleotide binding	"Interacting selectively and non-covalently with a nucleotide, any compound consisting of a nucleoside that is esterified with (ortho)phosphate or an oligophosphate at any hydroxyl group on the ribose or deoxyribose." [GOC:mah, ISBN:0198547684]	inosine-5-monophosphate dehydrogenase [Source:VB Community Annotation]
AAEL009273	oxidation-reduction process	"A metabolic process that results in the removal or addition of one or more electrons to or from a substance, with or without the concomitant removal or addition of a proton or protons." [GOC:dhl, GOC:ecd, GOC:jh2, GOC:jid, GOC:mlg, GOC:rph]	inosine-5-monophosphate dehydrogenase [Source:VB Community Annotation]
AAEL009273	GMP biosynthetic process	"The chemical reactions and pathways resulting in the formation of GMP, guanosine monophosphate." [ISBN:0198506732]	inosine-5-monophosphate dehydrogenase [Source:VB Community Annotation]
AAEL009309	integral component of membrane	"The component of a membrane consisting of the gene products and protein complexes having at least some part of their peptide sequence embedded in the hydrophobic region of the membrane." [GOC:dos, GOC:go_curators]	lipid depleted protein [Source:VB Community Annotation]
AAEL010613	RNA binding	"Interacting selectively and non-covalently with an RNA molecule or a portion thereof." [GOC:mah]
AAEL010613	binding	"The selective, non-covalent, often stoichiometric, interaction of a molecule with one or more specific sites on another molecule." [GOC:ceb, GOC:mah, ISBN:0198506732]
AAEL010949	metabolic process	"The chemical reactions and pathways, including anabolism and catabolism, by which living organisms transform chemical substances. Metabolic processes typically transform small molecules, but also include macromolecular processes such as DNA repair and replication, and protein synthesis and degradation." [GOC:go_curators, ISBN:0198547684]
AAEL010949	methyltransferase activity	"Catalysis of the transfer of a methyl group to an acceptor molecule." [ISBN:0198506732]
AAEL011091	intracellular	"The living contents of a cell; the matter contained within (but not including) the plasma membrane, usually taken to exclude large vacuoles and masses of secretory or ingested material. In eukaryotes it includes the nucleus and cytoplasm." [ISBN:0198506732]	retinal degeneration b beta [Source:VB Community Annotation]
AAEL011091	transport	"The directed movement of substances (such as macromolecules, small molecules, ions) or cellular components (such as complexes and organelles) into, out of or within a cell, or between cells, or within a multicellular organism by means of some agent such as a transporter, pore or motor protein." [GOC:dos, GOC:dph, GOC:jl, GOC:mah]	retinal degeneration b beta [Source:VB Community Annotation]
AAEL011810	negative regulation of transcription, DNA-templated	"Any process that stops, prevents, or reduces the frequency, rate or extent of cellular DNA-templated transcription." [GOC:go_curators, GOC:txnOH]
AAEL011810	negative regulation of circadian rhythm	"Any process that stops, prevents, or reduces the frequency, rate or extent of a circadian rhythm behavior." [GOC:go_curators]
AAEL011820
AAEL012131	integral component of membrane	"The component of a membrane consisting of the gene products and protein complexes having at least some part of their peptide sequence embedded in the hydrophobic region of the membrane." [GOC:dos, GOC:go_curators]	cationic amino acid transporter [Source:VB Community Annotation]
AAEL012131	membrane	"A lipid bilayer along with all the proteins and protein complexes embedded in it an attached to it." [GOC:dos, GOC:mah, ISBN:0815316194]	cationic amino acid transporter [Source:VB Community Annotation]
AAEL012131	amino acid transmembrane transporter activity	"Enables the transfer of amino acids from one side of a membrane to the other. Amino acids are organic molecules that contain an amino group and a carboxyl group." [GOC:ai, GOC:mtg_transport, ISBN:0815340729]	cationic amino acid transporter [Source:VB Community Annotation]
AAEL012131	amino acid transmembrane transport	"The directed movement of amino acids, organic acids containing one or more amino substituents across a membrane by means of some agent such as a transporter or pore." [GOC:dph, GOC:tb]	cationic amino acid transporter [Source:VB Community Annotation]
AAEL013834	ATP binding	"Interacting selectively and non-covalently with ATP, adenosine 5'-triphosphate, a universally important coenzyme and enzyme regulator." [ISBN:0198506732]	ATP-binding cassette transporter [Source:VB Community Annotation]
AAEL013834	integral component of membrane	"The component of a membrane consisting of the gene products and protein complexes having at least some part of their peptide sequence embedded in the hydrophobic region of the membrane." [GOC:dos, GOC:go_curators]	ATP-binding cassette transporter [Source:VB Community Annotation]
AAEL013834	transmembrane transport	"The process in which a solute is transported across a lipid bilayer, from one side of a membrane to the other" [GOC:dph, GOC:jid]	ATP-binding cassette transporter [Source:VB Community Annotation]
AAEL013834	ATPase activity	"Catalysis of the reaction: ATP + H2O = ADP + phosphate + 2 H+. May or may not be coupled to another reaction." [EC:3.6.1.3, GOC:jl]	ATP-binding cassette transporter [Source:VB Community Annotation]
AAEL013834	transport	"The directed movement of substances (such as macromolecules, small molecules, ions) or cellular components (such as complexes and organelles) into, out of or within a cell, or between cells, or within a multicellular organism by means of some agent such as a transporter, pore or motor protein." [GOC:dos, GOC:dph, GOC:jl, GOC:mah]	ATP-binding cassette transporter [Source:VB Community Annotation]
AAEL013834	ATPase activity, coupled to transmembrane movement of substances	"Catalysis of the reaction: ATP + H2O = ADP + phosphate, to directly drive the active transport of a substance across a membrane." [EC:3.6.1.3, GOC:jl]	ATP-binding cassette transporter [Source:VB Community Annotation]
AAEL017315	ATP binding	"Interacting selectively and non-covalently with ATP, adenosine 5'-triphosphate, a universally important coenzyme and enzyme regulator." [ISBN:0198506732]

## Sheet: Module H
MODULE H
Gene stable ID	GO term name	GO term definition	Gene description
AAEL000515			juvenile hormone-inducible protein, putative [Source:VB Community Annotation]
AAEL000759	glutamate-cysteine ligase catalytic subunit binding	"Interacting selectively and non-covalently with the catalytic subunit of glutamate-cysteine ligase." [PMID:12954617]	gamma-glutamylcysteine synthetase, putative [Source:VB Community Annotation]
AAEL000759	glutathione biosynthetic process	"The chemical reactions and pathways resulting in the formation of glutathione, the tripeptide glutamylcysteinylglycine, which acts as a coenzyme for some enzymes and as an antioxidant in the protection of sulfhydryl groups in enzymes and other proteins." [CHEBI:16856, GOC:ai, GOC:al, GOC:pde, ISBN:0198506732]	gamma-glutamylcysteine synthetase, putative [Source:VB Community Annotation]
AAEL000858	intracellular	"The living contents of a cell; the matter contained within (but not including) the plasma membrane, usually taken to exclude large vacuoles and masses of secretory or ingested material. In eukaryotes it includes the nucleus and cytoplasm." [ISBN:0198506732]	ral guanine nucleotide exchange factor, [Source:VB Community Annotation]
AAEL000858	signal transduction	"The cellular process in which a signal is conveyed to trigger a change in the activity or state of a cell. Signal transduction begins with reception of a signal (e.g. a ligand binding to a receptor or receptor activation by a stimulus such as light), or for signal transduction in the absence of ligand, signal-withdrawal or the activity of a constitutively active receptor. Signal transduction end…	ral guanine nucleotide exchange factor, [Source:VB Community Annotation]
AAEL000858	small GTPase mediated signal transduction	"Any series of molecular signals in which a small monomeric GTPase relays one or more of the signals." [GOC:mah]	ral guanine nucleotide exchange factor, [Source:VB Community Annotation]
AAEL000858	guanyl-nucleotide exchange factor activity	"Stimulates the exchange of guanyl nucleotides associated with a GTPase. Under normal cellular physiological conditions, the concentration of GTP is higher than that of GDP, favoring the replacement of GDP by GTP in association with the GTPase." [GOC:kd, GOC:mah]	ral guanine nucleotide exchange factor, [Source:VB Community Annotation]
AAEL001103	protein folding	"The process of assisting in the covalent and noncovalent assembly of single chain polypeptides or multisubunit complexes into the correct tertiary structure." [GOC:go_curators, GOC:rb]	prefoldin, subunit, putative [Source:VB Community Annotation]
AAEL001103	unfolded protein binding	"Interacting selectively and non-covalently with an unfolded protein." [GOC:ai]	prefoldin, subunit, putative [Source:VB Community Annotation]
AAEL001103	prefoldin complex	"A multisubunit chaperone that is capable of delivering unfolded proteins to cytosolic chaperonin, which it acts as a cofactor for. In humans, the complex is a heterohexamer of two PFD-alpha and four PFD-beta type subunits. In Saccharomyces cerevisiae, it also acts in the nucleus to regulate the rate of elongation by RNA polymerase II via a direct effect on histone dynamics." [GOC:jl, PMID:173842…	prefoldin, subunit, putative [Source:VB Community Annotation]
AAEL002774			slender lobes, putative [Source:VB Community Annotation]
AAEL002774	intracellular	"The living contents of a cell; the matter contained within (but not including) the plasma membrane, usually taken to exclude large vacuoles and masses of secretory or ingested material. In eukaryotes it includes the nucleus and cytoplasm." [ISBN:0198506732]	slender lobes, putative [Source:VB Community Annotation]
AAEL002774	protein targeting to Golgi	"The process of directing proteins towards the Golgi; usually uses signals contained within the protein." [GOC:ai, GOC:mah]	slender lobes, putative [Source:VB Community Annotation]
AAEL002817	protein binding	"Interacting selectively and non-covalently with any protein or protein complex (a complex of two or more proteins that may include other nonprotein molecules)." [GOC:go_curators]
AAEL003140	protein binding	"Interacting selectively and non-covalently with any protein or protein complex (a complex of two or more proteins that may include other nonprotein molecules)." [GOC:go_curators]	retinoblastoma binding protein [Source:VB Community Annotation]
AAEL003180	protein folding	"The process of assisting in the covalent and noncovalent assembly of single chain polypeptides or multisubunit complexes into the correct tertiary structure." [GOC:go_curators, GOC:rb]	prefoldin subunit [Source:VB Community Annotation]
AAEL003180	unfolded protein binding	"Interacting selectively and non-covalently with an unfolded protein." [GOC:ai]	prefoldin subunit [Source:VB Community Annotation]
AAEL003180	prefoldin complex	"A multisubunit chaperone that is capable of delivering unfolded proteins to cytosolic chaperonin, which it acts as a cofactor for. In humans, the complex is a heterohexamer of two PFD-alpha and four PFD-beta type subunits. In Saccharomyces cerevisiae, it also acts in the nucleus to regulate the rate of elongation by RNA polymerase II via a direct effect on histone dynamics." [GOC:jl, PMID:173842…	prefoldin subunit [Source:VB Community Annotation]
AAEL003763	integral component of membrane	"The component of a membrane consisting of the gene products and protein complexes having at least some part of their peptide sequence embedded in the hydrophobic region of the membrane." [GOC:dos, GOC:go_curators]	cytochrome P450 [Source:VB Community Annotation]
AAEL003763	oxidoreductase activity, acting on paired donors, with incorporation or reduction of molecular oxygen	"Catalysis of an oxidation-reduction (redox) reaction in which hydrogen or electrons are transferred from each of two donors, and molecular oxygen is reduced or incorporated into a donor." [GOC:mah]	cytochrome P450 [Source:VB Community Annotation]
AAEL003763	iron ion binding	"Interacting selectively and non-covalently with iron (Fe) ions." [GOC:ai]	cytochrome P450 [Source:VB Community Annotation]
AAEL003763	heme binding	"Interacting selectively and non-covalently with heme, any compound of iron complexed in a porphyrin (tetrapyrrole) ring." [CHEBI:30413, GOC:ai]	cytochrome P450 [Source:VB Community Annotation]
AAEL003763	oxidation-reduction process	"A metabolic process that results in the removal or addition of one or more electrons to or from a substance, with or without the concomitant removal or addition of a proton or protons." [GOC:dhl, GOC:ecd, GOC:jh2, GOC:jid, GOC:mlg, GOC:rph]	cytochrome P450 [Source:VB Community Annotation]
AAEL004427	protein folding	"The process of assisting in the covalent and noncovalent assembly of single chain polypeptides or multisubunit complexes into the correct tertiary structure." [GOC:go_curators, GOC:rb]	Prefoldin subunit 3 [Source:UniProtKB/TrEMBL;Acc:Q17CV4]
AAEL004427	prefoldin complex	"A multisubunit chaperone that is capable of delivering unfolded proteins to cytosolic chaperonin, which it acts as a cofactor for. In humans, the complex is a heterohexamer of two PFD-alpha and four PFD-beta type subunits. In Saccharomyces cerevisiae, it also acts in the nucleus to regulate the rate of elongation by RNA polymerase II via a direct effect on histone dynamics." [GOC:jl, PMID:173842…	Prefoldin subunit 3 [Source:UniProtKB/TrEMBL;Acc:Q17CV4]
AAEL006630	kinase activity	"Catalysis of the transfer of a phosphate group, usually from ATP, to a substrate molecule." [ISBN:0198506732]
AAEL006645	nucleic acid binding	"Interacting selectively and non-covalently with any nucleic acid." [GOC:jl]
AAEL006645	RNA binding	"Interacting selectively and non-covalently with an RNA molecule or a portion thereof." [GOC:mah]
AAEL006912	metabolic process	"The chemical reactions and pathways, including anabolism and catabolism, by which living organisms transform chemical substances. Metabolic processes typically transform small molecules, but also include macromolecular processes such as DNA repair and replication, and protein synthesis and degradation." [GOC:go_curators, ISBN:0198547684]	acetyl-coa acetyltransferase 2, [Source:VB Community Annotation]
AAEL006912	catalytic activity	"Catalysis of a biochemical reaction at physiological temperatures. In biologically catalyzed reactions, the reactants are known as substrates, and the catalysts are naturally occurring macromolecular substances known as enzymes. Enzymes possess specific binding sites for substrates, and are usually composed wholly or largely of protein, but RNA that has catalytic activity (ribozyme) is often als…	acetyl-coa acetyltransferase 2, [Source:VB Community Annotation]
AAEL006912	transferase activity, transferring acyl groups other than amino-acyl groups	"Catalysis of the transfer of an acyl group, other than amino-acyl, from one compound (donor) to another (acceptor)." [GOC:jl]	acetyl-coa acetyltransferase 2, [Source:VB Community Annotation]
AAEL007090	hydrolase activity	"Catalysis of the hydrolysis of various bonds, e.g. C-O, C-N, C-C, phosphoric anhydride bonds, etc. Hydrolase is the systematic name for any enzyme of EC class 3." [ISBN:0198506732]	4-nitrophenylphosphatase [Source:VB Community Annotation]
AAEL007713			viral IAP-associated factor, putative [Source:VB Community Annotation]
AAEL009317	GTP binding	"Interacting selectively and non-covalently with GTP, guanosine triphosphate." [GOC:ai]	rab11 [Source:VB Community Annotation]
AAEL009317	GTPase activity	"Catalysis of the reaction: GTP + H2O = GDP + phosphate." [ISBN:0198547684]	rab11 [Source:VB Community Annotation]
AAEL010057	protein kinase binding	"Interacting selectively and non-covalently with a protein kinase, any enzyme that catalyzes the transfer of a phosphate group, usually from ATP, to a protein substrate." [GOC:jl]
AAEL010806	N-acetyltransferase activity	"Catalysis of the transfer of an acetyl group to a nitrogen atom on the acceptor molecule." [GOC:ai]
AAEL011087	nucleus	"A membrane-bounded organelle of eukaryotic cells in which chromosomes are housed and replicated. In most cells, the nucleus contains all of the cell's chromosomes except the organellar chromosomes, and is the site of RNA synthesis and processing. In some species, or in specialized cell types, RNA metabolism or DNA replication may be absent." [GOC:go_curators]	DNA-directed RNA polymerase II [Source:VB Community Annotation]
AAEL011087	transcription, DNA-templated	"The cellular synthesis of RNA on a template of DNA." [GOC:jl, GOC:txnOH]	DNA-directed RNA polymerase II [Source:VB Community Annotation]
AAEL011087	DNA binding	"Any molecular function by which a gene product interacts selectively and non-covalently with DNA (deoxyribonucleic acid)." [GOC:dph, GOC:jl, GOC:tb, GOC:vw]	DNA-directed RNA polymerase II [Source:VB Community Annotation]
AAEL011087	DNA-directed 5'-3' RNA polymerase activity	"Catalysis of the reaction: nucleoside triphosphate + RNA(n) = diphosphate + RNA(n+1). Utilizes a DNA template, i.e. the catalysis of DNA-template-directed extension of the 3'-end of an RNA strand by one nucleotide at a time. Can initiate a chain 'de novo'." [EC:2.7.7.6, GOC:pf]	DNA-directed RNA polymerase II [Source:VB Community Annotation]
AAEL011560	nucleic acid binding	"Interacting selectively and non-covalently with any nucleic acid." [GOC:jl]
AAEL011560	nucleobase-containing compound metabolic process	"Any cellular metabolic process involving nucleobases, nucleosides, nucleotides and nucleic acids." [GOC:ai]
AAEL011560	3'-5' exonuclease activity	"Catalysis of the hydrolysis of ester linkages within nucleic acids by removing nucleotide residues from the 3' end." [GOC:ai]
AAEL011708	response to stress	"Any process that results in a change in state or activity of a cell or an organism (in terms of movement, secretion, enzyme production, gene expression, etc.) as a result of a disturbance in organismal or cellular homeostasis, usually, but not necessarily, exogenous (e.g. temperature, humidity, ionizing radiation)." [GOC:mah]	heat shock protein [Source:VB Community Annotation]
AAEL011708	protein folding	"The process of assisting in the covalent and noncovalent assembly of single chain polypeptides or multisubunit complexes into the correct tertiary structure." [GOC:go_curators, GOC:rb]	heat shock protein [Source:VB Community Annotation]
AAEL011708	unfolded protein binding	"Interacting selectively and non-covalently with an unfolded protein." [GOC:ai]	heat shock protein [Source:VB Community Annotation]
AAEL011708	ATP binding	"Interacting selectively and non-covalently with ATP, adenosine 5'-triphosphate, a universally important coenzyme and enzyme regulator." [ISBN:0198506732]	heat shock protein [Source:VB Community Annotation]
AAEL011832	nucleic acid binding	"Interacting selectively and non-covalently with any nucleic acid." [GOC:jl]
AAEL011832	RNA binding	"Interacting selectively and non-covalently with an RNA molecule or a portion thereof." [GOC:mah]
AAEL011881	protein dimerization activity	"The formation of a protein dimer, a macromolecular structure consists of two noncovalently associated identical or nonidentical subunits." [ISBN:0198506732]
AAEL011881	protein binding	"Interacting selectively and non-covalently with any protein or protein complex (a complex of two or more proteins that may include other nonprotein molecules)." [GOC:go_curators]
AAEL012014	cytoplasm	"All of the contents of a cell excluding the plasma membrane and nucleus, but including other subcellular structures." [ISBN:0198547684]	L-lactate dehydrogenase [Source:UniProtKB/TrEMBL;Acc:Q16ND1]
AAEL012014	carboxylic acid metabolic process	"The chemical reactions and pathways involving carboxylic acids, any organic acid containing one or more carboxyl (COOH) groups or anions (COO-)." [ISBN:0198506732]	L-lactate dehydrogenase [Source:UniProtKB/TrEMBL;Acc:Q16ND1]
AAEL012014	catalytic activity	"Catalysis of a biochemical reaction at physiological temperatures. In biologically catalyzed reactions, the reactants are known as substrates, and the catalysts are naturally occurring macromolecular substances known as enzymes. Enzymes possess specific binding sites for substrates, and are usually composed wholly or largely of protein, but RNA that has catalytic activity (ribozyme) is often als…	L-lactate dehydrogenase [Source:UniProtKB/TrEMBL;Acc:Q16ND1]
AAEL012014	oxidoreductase activity	"Catalysis of an oxidation-reduction (redox) reaction, a reversible chemical reaction in which the oxidation state of an atom or atoms within a molecule is altered. One substrate acts as a hydrogen or electron donor and becomes oxidized, while the other acts as hydrogen or electron acceptor and becomes reduced." [GOC:go_curators]	L-lactate dehydrogenase [Source:UniProtKB/TrEMBL;Acc:Q16ND1]
AAEL012014	carbohydrate metabolic process	"The chemical reactions and pathways involving carbohydrates, any of a group of organic compounds based of the general formula Cx(H2O)y. Includes the formation of carbohydrate derivatives by the addition of a carbohydrate residue to another molecule." [GOC:mah, ISBN:0198506732]	L-lactate dehydrogenase [Source:UniProtKB/TrEMBL;Acc:Q16ND1]
AAEL012014	oxidation-reduction process	"A metabolic process that results in the removal or addition of one or more electrons to or from a substance, with or without the concomitant removal or addition of a proton or protons." [GOC:dhl, GOC:ecd, GOC:jh2, GOC:jid, GOC:mlg, GOC:rph]	L-lactate dehydrogenase [Source:UniProtKB/TrEMBL;Acc:Q16ND1]
AAEL012014	L-lactate dehydrogenase activity	"Catalysis of the reaction: (S)-lactate + NAD+ = pyruvate + NADH + H+." [EC:1.1.1.27, RHEA:23447]	L-lactate dehydrogenase [Source:UniProtKB/TrEMBL;Acc:Q16ND1]
AAEL012014	oxidoreductase activity, acting on the CH-OH group of donors, NAD or NADP as acceptor	"Catalysis of an oxidation-reduction (redox) reaction in which a CH-OH group acts as a hydrogen or electron donor and reduces NAD+ or NADP." [EC:1.1.1.-, GOC:ai]	L-lactate dehydrogenase [Source:UniProtKB/TrEMBL;Acc:Q16ND1]
AAEL012189	ATP binding	"Interacting selectively and non-covalently with ATP, adenosine 5'-triphosphate, a universally important coenzyme and enzyme regulator." [ISBN:0198506732]	multidrug resistance protein 1 (ATP-binding cassette C1) [Source:VB Community Annotation]
AAEL012189	ATPase activity	"Catalysis of the reaction: ATP + H2O = ADP + phosphate + 2 H+. May or may not be coupled to another reaction." [EC:3.6.1.3, GOC:jl]	multidrug resistance protein 1 (ATP-binding cassette C1) [Source:VB Community Annotation]
AAEL012395	ATP binding	"Interacting selectively and non-covalently with ATP, adenosine 5'-triphosphate, a universally important coenzyme and enzyme regulator." [ISBN:0198506732]	ATP-binding cassette transporter [Source:VB Community Annotation]
AAEL012395	integral component of membrane	"The component of a membrane consisting of the gene products and protein complexes having at least some part of their peptide sequence embedded in the hydrophobic region of the membrane." [GOC:dos, GOC:go_curators]	ATP-binding cassette transporter [Source:VB Community Annotation]
AAEL012395	transmembrane transport	"The process in which a solute is transported across a lipid bilayer, from one side of a membrane to the other" [GOC:dph, GOC:jid]	ATP-binding cassette transporter [Source:VB Community Annotation]
AAEL012395	ATPase activity	"Catalysis of the reaction: ATP + H2O = ADP + phosphate + 2 H+. May or may not be coupled to another reaction." [EC:3.6.1.3, GOC:jl]	ATP-binding cassette transporter [Source:VB Community Annotation]
AAEL012395	transport	"The directed movement of substances (such as macromolecules, small molecules, ions) or cellular components (such as complexes and organelles) into, out of or within a cell, or between cells, or within a multicellular organism by means of some agent such as a transporter, pore or motor protein." [GOC:dos, GOC:dph, GOC:jl, GOC:mah]	ATP-binding cassette transporter [Source:VB Community Annotation]
AAEL012395	ATPase activity, coupled to transmembrane movement of substances	"Catalysis of the reaction: ATP + H2O = ADP + phosphate, to directly drive the active transport of a substance across a membrane." [EC:3.6.1.3, GOC:jl]	ATP-binding cassette transporter [Source:VB Community Annotation]
AAEL013207
AAEL014096	metal ion binding	"Interacting selectively and non-covalently with any metal ion." [GOC:ai]
AAEL014096	methyltransferase activity	"Catalysis of the transfer of a methyl group to an acceptor molecule." [ISBN:0198506732]
AAEL014843	response to stress	"Any process that results in a change in state or activity of a cell or an organism (in terms of movement, secretion, enzyme production, gene expression, etc.) as a result of a disturbance in organismal or cellular homeostasis, usually, but not necessarily, exogenous (e.g. temperature, humidity, ionizing radiation)." [GOC:mah]	heat shock protein [Source:VB Community Annotation]
AAEL014843	protein folding	"The process of assisting in the covalent and noncovalent assembly of single chain polypeptides or multisubunit complexes into the correct tertiary structure." [GOC:go_curators, GOC:rb]	heat shock protein [Source:VB Community Annotation]
AAEL014843	unfolded protein binding	"Interacting selectively and non-covalently with an unfolded protein." [GOC:ai]	heat shock protein [Source:VB Community Annotation]
AAEL014843	ATP binding	"Interacting selectively and non-covalently with ATP, adenosine 5'-triphosphate, a universally important coenzyme and enzyme regulator." [ISBN:0198506732]	heat shock protein [Source:VB Community Annotation]
AAEL014905

## Sheet: Module I
MODULE I
Gene stable ID	GO term name	GO term definition	Gene description
AAEL000165
AAEL000277	lysozyme activity	"Catalysis of the hydrolysis of the beta-(1->4) linkages between N-acetylmuramic acid and N-acetyl-D-glucosamine residues in a peptidoglycan." [EC:3.2.1.17, PMID:22748813]
AAEL000530	hydrolase activity	"Catalysis of the hydrolysis of various bonds, e.g. C-O, C-N, C-C, phosphoric anhydride bonds, etc. Hydrolase is the systematic name for any enzyme of EC class 3." [ISBN:0198506732]	Carboxylic ester hydrolase [Source:UniProtKB/TrEMBL;Acc:A0A1S4EW81]
AAEL001102	adenosine kinase activity	"Catalysis of the reaction: ATP + adenosine = ADP + AMP." [EC:2.7.1.20, PMID:11223943]	adenosine kinase [Source:VB Community Annotation]
AAEL001102	purine ribonucleoside salvage	"Any process which produces a purine nucleoside from derivatives of it, without de novo synthesis." [GOC:jl]	adenosine kinase [Source:VB Community Annotation]
AAEL001102	phosphotransferase activity, alcohol group as acceptor	"Catalysis of the transfer of a phosphorus-containing group from one compound (donor) to an alcohol group (acceptor)." [GOC:jl]	adenosine kinase [Source:VB Community Annotation]
AAEL001794	extracellular region	"The space external to the outermost structure of a cell. For cells without external protective or external encapsulating structures this refers to space outside of the plasma membrane. This term covers the host cell environment outside an intracellular parasite." [GOC:go_curators]	macroglobulin/complement [Source:VB Community Annotation]
AAEL001794	extracellular space	"That part of a multicellular organism outside the cells proper, usually taken to be outside the plasma membranes, and occupied by fluid." [ISBN:0198547684]	macroglobulin/complement [Source:VB Community Annotation]
AAEL001794	endopeptidase inhibitor activity	"Stops, prevents or reduces the activity of an endopeptidase, any enzyme that hydrolyzes nonterminal peptide bonds in polypeptides." [GOC:jl]	macroglobulin/complement [Source:VB Community Annotation]
AAEL002023	chitin binding	"Interacting selectively and non-covalently with chitin, a linear polysaccharide consisting of beta-(1->4)-linked N-acetyl-D-glucosamine residues." [GOC:jl, ISBN:0198506732]	imaginal disc growth factor [Source:VB Community Annotation]
AAEL002023	carbohydrate metabolic process	"The chemical reactions and pathways involving carbohydrates, any of a group of organic compounds based of the general formula Cx(H2O)y. Includes the formation of carbohydrate derivatives by the addition of a carbohydrate residue to another molecule." [GOC:mah, ISBN:0198506732]	imaginal disc growth factor [Source:VB Community Annotation]
AAEL002600	proteolysis	"The hydrolysis of proteins into smaller polypeptides and/or amino acids by cleavage of their peptide bonds." [GOC:bf, GOC:mah]	serine protease [Source:VB Community Annotation]
AAEL002600	serine-type endopeptidase activity	"Catalysis of the hydrolysis of internal, alpha-peptide bonds in a polypeptide chain by a catalytic mechanism that involves a catalytic triad consisting of a serine nucleophile that is activated by a proton relay involving an acidic residue (e.g. aspartate or glutamate) and a basic residue (usually histidine)." [GOC:mah, http://merops.sanger.ac.uk/about/glossary.htm#CATTYPE, ISBN:0716720094]	serine protease [Source:VB Community Annotation]
AAEL002624	proteolysis	"The hydrolysis of proteins into smaller polypeptides and/or amino acids by cleavage of their peptide bonds." [GOC:bf, GOC:mah]	serine protease [Source:VB Community Annotation]
AAEL002624	serine-type endopeptidase activity	"Catalysis of the hydrolysis of internal, alpha-peptide bonds in a polypeptide chain by a catalytic mechanism that involves a catalytic triad consisting of a serine nucleophile that is activated by a proton relay involving an acidic residue (e.g. aspartate or glutamate) and a basic residue (usually histidine)." [GOC:mah, http://merops.sanger.ac.uk/about/glossary.htm#CATTYPE, ISBN:0716720094]	serine protease [Source:VB Community Annotation]
AAEL002675	arginine metabolic process	"The chemical reactions and pathways involving arginine, 2-amino-5-(carbamimidamido)pentanoic acid." [CHEBI:29016, GOC:go_curators]	Arginase [Source:UniProtKB/TrEMBL;Acc:Q17HI3]
AAEL002675	arginase activity	"Catalysis of the reaction: L-arginine + H2O = L-ornithine + urea." [EC:3.5.3.1]	Arginase [Source:UniProtKB/TrEMBL;Acc:Q17HI3]
AAEL002675	metal ion binding	"Interacting selectively and non-covalently with any metal ion." [GOC:ai]	Arginase [Source:UniProtKB/TrEMBL;Acc:Q17HI3]
AAEL002675	urea cycle	"The sequence of reactions by which arginine is synthesized from ornithine, then cleaved to yield urea and regenerate ornithine. The overall reaction equation is NH3 + CO2 + aspartate + 3 ATP + 2 H2O = urea + fumarate + 2 ADP + 2 phosphate + AMP + diphosphate." [GOC:pde, GOC:vw, ISBN:0198506732]	Arginase [Source:UniProtKB/TrEMBL;Acc:Q17HI3]
AAEL002686	proteolysis	"The hydrolysis of proteins into smaller polypeptides and/or amino acids by cleavage of their peptide bonds." [GOC:bf, GOC:mah]	testisin precursor, putative [Source:VB Community Annotation]
AAEL002686	serine-type endopeptidase activity	"Catalysis of the hydrolysis of internal, alpha-peptide bonds in a polypeptide chain by a catalytic mechanism that involves a catalytic triad consisting of a serine nucleophile that is activated by a proton relay involving an acidic residue (e.g. aspartate or glutamate) and a basic residue (usually histidine)." [GOC:mah, http://merops.sanger.ac.uk/about/glossary.htm#CATTYPE, ISBN:0716720094]	testisin precursor, putative [Source:VB Community Annotation]
AAEL002720	extracellular space	"That part of a multicellular organism outside the cells proper, usually taken to be outside the plasma membranes, and occupied by fluid." [ISBN:0198547684]	Serine Protease Inhibitor (serpin) likely cleavage at V/V. [Source:VB Community Annotation]
AAEL003235	structural constituent of cuticle	"The action of a molecule that contributes to the structural integrity of a cuticle." [GOC:jl]
AAEL003614	proteolysis	"The hydrolysis of proteins into smaller polypeptides and/or amino acids by cleavage of their peptide bonds." [GOC:bf, GOC:mah]	Clip-Domain Serine Protease family B. [Source:VB Community Annotation]
AAEL003614	serine-type endopeptidase activity	"Catalysis of the hydrolysis of internal, alpha-peptide bonds in a polypeptide chain by a catalytic mechanism that involves a catalytic triad consisting of a serine nucleophile that is activated by a proton relay involving an acidic residue (e.g. aspartate or glutamate) and a basic residue (usually histidine)." [GOC:mah, http://merops.sanger.ac.uk/about/glossary.htm#CATTYPE, ISBN:0716720094]	Clip-Domain Serine Protease family B. [Source:VB Community Annotation]
AAEL003625	proteolysis	"The hydrolysis of proteins into smaller polypeptides and/or amino acids by cleavage of their peptide bonds." [GOC:bf, GOC:mah]	Clip-Domain Serine Protease family B. [Source:VB Community Annotation]
AAEL003625	serine-type endopeptidase activity	"Catalysis of the hydrolysis of internal, alpha-peptide bonds in a polypeptide chain by a catalytic mechanism that involves a catalytic triad consisting of a serine nucleophile that is activated by a proton relay involving an acidic residue (e.g. aspartate or glutamate) and a basic residue (usually histidine)." [GOC:mah, http://merops.sanger.ac.uk/about/glossary.htm#CATTYPE, ISBN:0716720094]	Clip-Domain Serine Protease family B. [Source:VB Community Annotation]
AAEL005673	extracellular space	"That part of a multicellular organism outside the cells proper, usually taken to be outside the plasma membranes, and occupied by fluid." [ISBN:0198547684]	Serine Protease Inhibitor (serpin) likely cleavage at K/F. [Source:VB Community Annotation]
AAEL006136	proteolysis	"The hydrolysis of proteins into smaller polypeptides and/or amino acids by cleavage of their peptide bonds." [GOC:bf, GOC:mah]	serine protease, putative [Source:VB Community Annotation]
AAEL006136	serine-type endopeptidase activity	"Catalysis of the hydrolysis of internal, alpha-peptide bonds in a polypeptide chain by a catalytic mechanism that involves a catalytic triad consisting of a serine nucleophile that is activated by a proton relay involving an acidic residue (e.g. aspartate or glutamate) and a basic residue (usually histidine)." [GOC:mah, http://merops.sanger.ac.uk/about/glossary.htm#CATTYPE, ISBN:0716720094]	serine protease, putative [Source:VB Community Annotation]
AAEL006674	proteolysis	"The hydrolysis of proteins into smaller polypeptides and/or amino acids by cleavage of their peptide bonds." [GOC:bf, GOC:mah]	Clip-Domain Serine Protease family B. [Source:VB Community Annotation]
AAEL006674	serine-type endopeptidase activity	"Catalysis of the hydrolysis of internal, alpha-peptide bonds in a polypeptide chain by a catalytic mechanism that involves a catalytic triad consisting of a serine nucleophile that is activated by a proton relay involving an acidic residue (e.g. aspartate or glutamate) and a basic residue (usually histidine)." [GOC:mah, http://merops.sanger.ac.uk/about/glossary.htm#CATTYPE, ISBN:0716720094]	Clip-Domain Serine Protease family B. [Source:VB Community Annotation]
AAEL007102	proteolysis	"The hydrolysis of proteins into smaller polypeptides and/or amino acids by cleavage of their peptide bonds." [GOC:bf, GOC:mah]	trypsin, putative [Source:VB Community Annotation]
AAEL007102	serine-type endopeptidase activity	"Catalysis of the hydrolysis of internal, alpha-peptide bonds in a polypeptide chain by a catalytic mechanism that involves a catalytic triad consisting of a serine nucleophile that is activated by a proton relay involving an acidic residue (e.g. aspartate or glutamate) and a basic residue (usually histidine)." [GOC:mah, http://merops.sanger.ac.uk/about/glossary.htm#CATTYPE, ISBN:0716720094]	trypsin, putative [Source:VB Community Annotation]
AAEL007784
AAEL009647	integral component of membrane	"The component of a membrane consisting of the gene products and protein complexes having at least some part of their peptide sequence embedded in the hydrophobic region of the membrane." [GOC:dos, GOC:go_curators]
AAEL009647	transferase activity, transferring alkyl or aryl (other than methyl) groups	"Catalysis of the transfer of an alkyl or aryl (but not methyl) group from one compound (donor) to another (acceptor)." [GOC:jl, ISBN:0198506732]
AAEL010867	proteolysis	"The hydrolysis of proteins into smaller polypeptides and/or amino acids by cleavage of their peptide bonds." [GOC:bf, GOC:mah]	serine protease [Source:VB Community Annotation]
AAEL010867	serine-type endopeptidase activity	"Catalysis of the hydrolysis of internal, alpha-peptide bonds in a polypeptide chain by a catalytic mechanism that involves a catalytic triad consisting of a serine nucleophile that is activated by a proton relay involving an acidic residue (e.g. aspartate or glutamate) and a basic residue (usually histidine)." [GOC:mah, http://merops.sanger.ac.uk/about/glossary.htm#CATTYPE, ISBN:0716720094]	serine protease [Source:VB Community Annotation]
AAEL011624	proteolysis	"The hydrolysis of proteins into smaller polypeptides and/or amino acids by cleavage of their peptide bonds." [GOC:bf, GOC:mah]	granzyme A precursor, putative [Source:VB Community Annotation]
AAEL011624	serine-type endopeptidase activity	"Catalysis of the hydrolysis of internal, alpha-peptide bonds in a polypeptide chain by a catalytic mechanism that involves a catalytic triad consisting of a serine nucleophile that is activated by a proton relay involving an acidic residue (e.g. aspartate or glutamate) and a basic residue (usually histidine)." [GOC:mah, http://merops.sanger.ac.uk/about/glossary.htm#CATTYPE, ISBN:0716720094]	granzyme A precursor, putative [Source:VB Community Annotation]
AAEL012726	integral component of membrane	"The component of a membrane consisting of the gene products and protein complexes having at least some part of their peptide sequence embedded in the hydrophobic region of the membrane." [GOC:dos, GOC:go_curators]
AAEL012726	protein binding	"Interacting selectively and non-covalently with any protein or protein complex (a complex of two or more proteins that may include other nonprotein molecules)." [GOC:go_curators]
AAEL013032	proteolysis	"The hydrolysis of proteins into smaller polypeptides and/or amino acids by cleavage of their peptide bonds." [GOC:bf, GOC:mah]
AAEL013032	serine-type endopeptidase activity	"Catalysis of the hydrolysis of internal, alpha-peptide bonds in a polypeptide chain by a catalytic mechanism that involves a catalytic triad consisting of a serine nucleophile that is activated by a proton relay involving an acidic residue (e.g. aspartate or glutamate) and a basic residue (usually histidine)." [GOC:mah, http://merops.sanger.ac.uk/about/glossary.htm#CATTYPE, ISBN:0716720094]
AAEL013033	proteolysis	"The hydrolysis of proteins into smaller polypeptides and/or amino acids by cleavage of their peptide bonds." [GOC:bf, GOC:mah]	serine protease, putative [Source:VB Community Annotation]
AAEL013033	serine-type endopeptidase activity	"Catalysis of the hydrolysis of internal, alpha-peptide bonds in a polypeptide chain by a catalytic mechanism that involves a catalytic triad consisting of a serine nucleophile that is activated by a proton relay involving an acidic residue (e.g. aspartate or glutamate) and a basic residue (usually histidine)." [GOC:mah, http://merops.sanger.ac.uk/about/glossary.htm#CATTYPE, ISBN:0716720094]	serine protease, putative [Source:VB Community Annotation]
AAEL013936	extracellular space	"That part of a multicellular organism outside the cells proper, usually taken to be outside the plasma membranes, and occupied by fluid." [ISBN:0198547684]	Serine Protease Inhibitor (serpin) likely cleavage at I/S. Transcript A. [Source:VB Community Annotation]
AAEL013990			hexamerin 2 beta [Source:VB Community Annotation]
AAEL014615	integral component of membrane	"The component of a membrane consisting of the gene products and protein complexes having at least some part of their peptide sequence embedded in the hydrophobic region of the membrane." [GOC:dos, GOC:go_curators]	cytochrome P450 [Source:VB Community Annotation]
AAEL014615	monooxygenase activity	"Catalysis of the incorporation of one atom from molecular oxygen into a compound and the reduction of the other atom of oxygen to water." [http://www.onelook.com/, ISBN:0198506732]	cytochrome P450 [Source:VB Community Annotation]
AAEL014615	oxidoreductase activity, acting on paired donors, with incorporation or reduction of molecular oxygen	"Catalysis of an oxidation-reduction (redox) reaction in which hydrogen or electrons are transferred from each of two donors, and molecular oxygen is reduced or incorporated into a donor." [GOC:mah]	cytochrome P450 [Source:VB Community Annotation]
AAEL014615	iron ion binding	"Interacting selectively and non-covalently with iron (Fe) ions." [GOC:ai]	cytochrome P450 [Source:VB Community Annotation]
AAEL014615	heme binding	"Interacting selectively and non-covalently with heme, any compound of iron complexed in a porphyrin (tetrapyrrole) ring." [CHEBI:30413, GOC:ai]	cytochrome P450 [Source:VB Community Annotation]
AAEL014615	oxidation-reduction process	"A metabolic process that results in the removal or addition of one or more electrons to or from a substance, with or without the concomitant removal or addition of a proton or protons." [GOC:dhl, GOC:ecd, GOC:jh2, GOC:jid, GOC:mlg, GOC:rph]	cytochrome P450 [Source:VB Community Annotation]
AAEL017309	oxidoreductase activity	"Catalysis of an oxidation-reduction (redox) reaction, a reversible chemical reaction in which the oxidation state of an atom or atoms within a molecule is altered. One substrate acts as a hydrogen or electron donor and becomes oxidized, while the other acts as hydrogen or electron acceptor and becomes reduced." [GOC:go_curators]
AAEL018346	proteolysis	"The hydrolysis of proteins into smaller polypeptides and/or amino acids by cleavage of their peptide bonds." [GOC:bf, GOC:mah]
AAEL018346	serine-type endopeptidase activity	"Catalysis of the hydrolysis of internal, alpha-peptide bonds in a polypeptide chain by a catalytic mechanism that involves a catalytic triad consisting of a serine nucleophile that is activated by a proton relay involving an acidic residue (e.g. aspartate or glutamate) and a basic residue (usually histidine)." [GOC:mah, http://merops.sanger.ac.uk/about/glossary.htm#CATTYPE, ISBN:0716720094]

## Sheet: Module J
MODULE J
Gene stable ID	GO term name	GO term definition	Gene description
AAEL000723	integral component of membrane	"The component of a membrane consisting of the gene products and protein complexes having at least some part of their peptide sequence embedded in the hydrophobic region of the membrane." [GOC:dos, GOC:go_curators]
AAEL001082
AAEL001429	integral component of membrane	"The component of a membrane consisting of the gene products and protein complexes having at least some part of their peptide sequence embedded in the hydrophobic region of the membrane." [GOC:dos, GOC:go_curators]	amino acid transporter [Source:VB Community Annotation]
AAEL001490	acylphosphatase activity	"Catalysis of the reaction: an acyl phosphate + H2O = a carboxylate + phosphate." [EC:3.6.1.7]	acylphosphatase, putative [Source:VB Community Annotation]
AAEL001953
AAEL002776
AAEL003018
AAEL005625	integral component of membrane	"The component of a membrane consisting of the gene products and protein complexes having at least some part of their peptide sequence embedded in the hydrophobic region of the membrane." [GOC:dos, GOC:go_curators]	long wavelength sensitive opsin [Source:VB Community Annotation]
AAEL005625	G-protein coupled receptor activity	"Combining with an extracellular signal and transmitting the signal across the membrane by activating an associated G-protein; promotes the exchange of GDP for GTP on the alpha subunit of a heterotrimeric G-protein complex." [GOC:bf, http://www.iuphar-db.org, Wikipedia:GPCR]	long wavelength sensitive opsin [Source:VB Community Annotation]
AAEL005625	photoreceptor activity	"The function of absorbing and responding to incidental electromagnetic radiation, particularly visible light. The response may involve a change in conformation." [GOC:ai, GOC:go_curators]	long wavelength sensitive opsin [Source:VB Community Annotation]
AAEL005625	G-protein coupled receptor signaling pathway	"A series of molecular signals that proceeds with an activated receptor promoting the exchange of GDP for GTP on the alpha-subunit of an associated heterotrimeric G-protein complex. The GTP-bound activated alpha-G-protein then dissociates from the beta- and gamma-subunits to further transmit the signal within the cell. The pathway begins with receptor-ligand interaction, or for basal GPCR signali…	long wavelength sensitive opsin [Source:VB Community Annotation]
AAEL005625	visual perception	"The series of events required for an organism to receive a visual stimulus, convert it to a molecular signal, and recognize and characterize the signal. Visual stimuli are detected in the form of photons and are processed to form an image." [GOC:ai]	long wavelength sensitive opsin [Source:VB Community Annotation]
AAEL005625	protein-chromophore linkage	"The covalent or noncovalent attachment of a chromophore to a protein." [GOC:ma]	long wavelength sensitive opsin [Source:VB Community Annotation]
AAEL005625	phototransduction	"The sequence of reactions within a cell required to convert absorbed photons into a molecular signal." [GOC:go_curators]	long wavelength sensitive opsin [Source:VB Community Annotation]
AAEL005656	ATP binding	"Interacting selectively and non-covalently with ATP, adenosine 5'-triphosphate, a universally important coenzyme and enzyme regulator." [ISBN:0198506732]	myosin heavy chain, nonmuscle or smooth muscle [Source:VB Community Annotation]
AAEL005656	actin binding	"Interacting selectively and non-covalently with monomeric or multimeric forms of actin, including actin filaments." [GOC:clt]	myosin heavy chain, nonmuscle or smooth muscle [Source:VB Community Annotation]
AAEL005656	myosin complex	"A protein complex, formed of one or more myosin heavy chains plus associated light chains and other proteins, that functions as a molecular motor; uses the energy of ATP hydrolysis to move actin filaments or to move vesicles or other cargo on fixed actin filaments; has magnesium-ATPase activity and binds actin. Myosin classes are distinguished based on sequence features of the motor, or head, do…	myosin heavy chain, nonmuscle or smooth muscle [Source:VB Community Annotation]
AAEL005656	motor activity	"Catalysis of the generation of force resulting either in movement along a microfilament or microtubule, or in torque resulting in membrane scission, coupled to the hydrolysis of a nucleoside triphosphate." [GOC:mah, GOC:vw, ISBN:0815316194, PMID:11242086]	myosin heavy chain, nonmuscle or smooth muscle [Source:VB Community Annotation]
AAEL005656	protein binding	"Interacting selectively and non-covalently with any protein or protein complex (a complex of two or more proteins that may include other nonprotein molecules)." [GOC:go_curators]	myosin heavy chain, nonmuscle or smooth muscle [Source:VB Community Annotation]
AAEL006575	calcium ion binding	"Interacting selectively and non-covalently with calcium ions (Ca2+)." [GOC:ai]	troponin C [Source:VB Community Annotation]
AAEL006721	metabolic process	"The chemical reactions and pathways, including anabolism and catabolism, by which living organisms transform chemical substances. Metabolic processes typically transform small molecules, but also include macromolecular processes such as DNA repair and replication, and protein synthesis and degradation." [GOC:go_curators, ISBN:0198547684]	2-oxoglutarate dehydrogenase [Source:VB Community Annotation]
AAEL006721	oxidation-reduction process	"A metabolic process that results in the removal or addition of one or more electrons to or from a substance, with or without the concomitant removal or addition of a proton or protons." [GOC:dhl, GOC:ecd, GOC:jh2, GOC:jid, GOC:mlg, GOC:rph]	2-oxoglutarate dehydrogenase [Source:VB Community Annotation]
AAEL006721	tricarboxylic acid cycle	"A nearly universal metabolic pathway in which the acetyl group of acetyl coenzyme A is effectively oxidized to two CO2 and four pairs of electrons are transferred to coenzymes. The acetyl group combines with oxaloacetate to form citrate, which undergoes successive transformations to isocitrate, 2-oxoglutarate, succinyl-CoA, succinate, fumarate, malate, and oxaloacetate again, thus completing the…	2-oxoglutarate dehydrogenase [Source:VB Community Annotation]
AAEL006721	oxoglutarate dehydrogenase (succinyl-transferring) activity	"Catalysis of the reaction: 2-oxoglutarate + lipoamide = S-succinyldihydrolipoamide + CO2." [EC:1.2.4.2]	2-oxoglutarate dehydrogenase [Source:VB Community Annotation]
AAEL006721	thiamine pyrophosphate binding	"Interacting selectively and non-covalently with thiamine pyrophosphate, the diphosphoric ester of thiamine. Acts as a coenzyme of several (de)carboxylases, transketolases, and alpha-oxoacid dehydrogenases." [CHEBI:45931, GOC:mlg]	2-oxoglutarate dehydrogenase [Source:VB Community Annotation]
AAEL006721	oxidoreductase activity, acting on the aldehyde or oxo group of donors, disulfide as acceptor	"Catalysis of an oxidation-reduction (redox) reaction in which an aldehyde or ketone (oxo) group acts as a hydrogen or electron donor and reduces a disulfide." [GOC:jl]	2-oxoglutarate dehydrogenase [Source:VB Community Annotation]
AAEL007281			stretchin-mlck [Source:VB Community Annotation]
AAEL007407
AAEL008546	actin binding	"Interacting selectively and non-covalently with monomeric or multimeric forms of actin, including actin filaments." [GOC:clt]
AAEL008546	positive regulation of Rho protein signal transduction	"Any process that activates or increases the frequency, rate or extent of Rho protein signal transduction." [GOC:bf]
AAEL008953	regulation of transcription, DNA-templated	"Any process that modulates the frequency, rate or extent of cellular DNA-templated transcription." [GOC:go_curators, GOC:txnOH]
AAEL008953	DNA binding	"Any molecular function by which a gene product interacts selectively and non-covalently with DNA (deoxyribonucleic acid)." [GOC:dph, GOC:jl, GOC:tb, GOC:vw]
AAEL008953	transcription factor activity, sequence-specific DNA binding	"Interacting selectively and non-covalently with a specific DNA sequence in order to modulate transcription. The transcription factor may or may not also interact selectively with a protein or macromolecular complex." [GOC:curators, GOC:txnOH]
AAEL008953	regulation of transcription from RNA polymerase II promoter	"Any process that modulates the frequency, rate or extent of transcription from an RNA polymerase II promoter." [GOC:go_curators, GOC:txnOH]
AAEL009466	ATP binding	"Interacting selectively and non-covalently with ATP, adenosine 5'-triphosphate, a universally important coenzyme and enzyme regulator." [ISBN:0198506732]	protein kinase c [Source:VB Community Annotation]
AAEL009466	protein serine/threonine kinase activity	"Catalysis of the reactions: ATP + protein serine = ADP + protein serine phosphate, and ATP + protein threonine = ADP + protein threonine phosphate." [GOC:bf]	protein kinase c [Source:VB Community Annotation]
AAEL009466	protein kinase activity	"Catalysis of the phosphorylation of an amino acid residue in a protein, usually according to the reaction: a protein + ATP = a phosphoprotein + ADP." [MetaCyc:PROTEIN-KINASE-RXN]	protein kinase c [Source:VB Community Annotation]
AAEL009466	protein phosphorylation	"The process of introducing a phosphate group on to a protein." [GOC:hb]	protein kinase c [Source:VB Community Annotation]
AAEL010160
AAEL010161
AAEL010174
AAEL010180
AAEL010183
AAEL010186
AAEL010659			lethal(2)essential for life protein, l2efl [Source:VB Community Annotation]
AAEL010943
AAEL011184	integral component of membrane	"The component of a membrane consisting of the gene products and protein complexes having at least some part of their peptide sequence embedded in the hydrophobic region of the membrane." [GOC:dos, GOC:go_curators]	mitochondrial phosphate carrier protein [Source:VB Community Annotation]
AAEL011184	transport	"The directed movement of substances (such as macromolecules, small molecules, ions) or cellular components (such as complexes and organelles) into, out of or within a cell, or between cells, or within a multicellular organism by means of some agent such as a transporter, pore or motor protein." [GOC:dos, GOC:dph, GOC:jl, GOC:mah]	mitochondrial phosphate carrier protein [Source:VB Community Annotation]
AAEL012207	calcium ion binding	"Interacting selectively and non-covalently with calcium ions (Ca2+)." [GOC:ai]	myosin light chain 1, [Source:VB Community Annotation]
AAEL017262	structural constituent of cuticle	"The action of a molecule that contributes to the structural integrity of a cuticle." [GOC:jl]
AAEL017417
