# Supplementary material for: A transcriptomic survey of the impact of environmental stress on response to dengue virus in the mosquito, Aedes aegypti
Source: PLoS Negl Trop Dis. 2018 Jun 11;12(6):e0006568. doi: 10.1371/journal.pntd.0006568 (PMC6013235; doi:10.1371/journal.pntd.0006568)
Supplement: S1 File — Expression via relative quantitation to RPS17 endogenous control. (XLSX) [file pntd.0006568.s004.xlsx]

## Sheet: Vig (A)
Vigalin	AAEL018034
A_vig_F	GTGCAGCATAGCGACTAGGA
A_vig_R	GTCTTTGTCGTCCGCATGTA
	Vig		RPS17		segoi	seendo	sEofdiff	deltact		ddct	2power-ddct	ddct	log2poer-ddt	ddct+se	ddct+_se	2powerP	2powerQ	log2poer-ddt		se OF MEAN OF LOG
3ON1	16.5785		12.6481					3.93045
3ON2	16.5756		13.946					2.62968
3ON3	16.97	16.7081	12.8719	13.1553	0.0756294	0.231274	0.243325	4.09816	3.55276	0	1	0	0	0.243325	-0.243325	1.18372	0.844796	0.0732483	-0.0732483	0.0732483	0.0732483
3O1	20.3985		11.2632					9.13524
3O2	22.9537		11.6508					11.3029
3O3	20.9831	21.4451	12.1065	11.6735	0.446266	0.140695	0.467919	8.87661	9.77159	6.21883	0.0134259	-6.21883	-1.87206	-5.75091	-6.68675	0.0185696	0.00970704	-1.7312	-2.01291	0.140858	0.140858
18ON1	20.545		12.3474					8.19759
18ON2	20.591		12.6936					7.8974
18ON3	20.4685	20.5348	12.3733	12.4714	0.0206247	0.0642724	0.0675005	8.09519	8.06339	0	1	0	0	0.0675005	-0.0675005	1.0479	0.95429	0.0203197	-0.0203197	0.0203197	0.0203197
18O1	19.3536		12.263					7.09058
18O2	19.8688		12.5783					7.29053
18O3	19.6674	19.6299	12.7849	12.5421	0.0865422	0.0876094	0.123146	6.88247	7.08786	-0.975533	1.96637	0.975533	0.293665	1.09868	0.852387	2.14159	1.80549	0.330735	0.256594	0.0370707	0.0370707
3SN1	20.1306		11.6446					8.48599
3SN2	21.0244		12.9809					8.04353
3SN3	20.679	20.6113	11.8249	12.1501	0.150234	0.241682	0.28457	8.85404	8.46118	0	1	0	0	0.28457	-0.28457	1.21805	0.820986	0.0856642	-0.0856642	0.0856642	0.0856642
3S1	21.2945		11.1534					10.1411
3S2	21.2178		11.1986					10.0192
3S3	21.7896	21.434	11.9411	11.431	0.103456	0.147449	0.180123	9.84846	10.0029	1.54174	0.34347	-1.54174	-0.464111	-1.36162	-1.72187	0.389145	0.303156	-0.409888	-0.518333	0.0542225	0.0542225
18SN1	13.125		10.9189					2.20607
18SN2	13.2064		10.9809					2.22544
18SN3	12.7582	13.0299	11.1334	11.0111	0.0795894	0.0367953	0.0876834	1.62474	2.01875	0	1	0	0	0.0876834	-0.0876834	1.06266	0.941033	0.0263953	-0.0263953	0.0263953	0.0263953
18S1	20.0453		12.2894					7.75592
18S2	20.7595		12.3572					8.40234
18S3	20.9151	20.5733	12.6047	12.4171	0.154608	0.0553237	0.164208	8.31039	8.15622	6.13747	0.0142049	-6.13747	-1.84756	-5.97326	-6.30168	0.0159173	0.0126767	-1.79813	-1.89699	0.0494316	0.0494316
3O
18O
3S
18S

## Sheet: APG4B (B)
APG4B	AAEL007228
B_APG4B_F	CCTGGGCAAGAGCTACAGTG
B_APG4B_R	GTGAGCTGGGAACCACCAAT
	Vit		RPS17		segoi	seendo	sEofdiff	deltact		ddct	2power-ddct	ddct	log2poer-ddt	ddct+se	ddct+_se	2powerP	2powerQ	log2poer-ddt		se OF MEAN OF LOG
3ON1	23.9521		15.552					8.40014
3ON2	23.069		15.477					7.59202
3ON3	23.9794	23.6669	15.8218	15.6169	0.172639	0.0604437	0.182915	8.15764	8.04993	0	1	0	0	0.182915	-0.182915	1.13517	0.880921	0.0550628	-0.0550628	0.0550628	0.0550628
3O1	23.1726		14.2808					8.89178
3O2	23.4579		14.3926					9.06533
3O3	23.2378	23.2894	14.8935	14.5223	0.0498393	0.108767	0.119642	8.34434	8.76715	0.71722	0.608269	-0.71722	-0.215905	-0.597577	-0.836862	0.660863	0.55986	-0.179889	-0.251921	0.0360159	0.0360159
18ON1	23.8381		15.6715					8.16662
18ON2	23.5373		15.2583					8.27897
18ON3	23.2385	23.538	15.057	15.3289	0.0999465	0.104438	0.144556	8.18151	8.20903	0	1	0	0	0.144556	-0.144556	1.10539	0.904658	0.0435158	-0.0435158	0.0435158	0.0435158
18O1	22.7003		14.9019					7.79846
18O2	22.0345		14.8319					7.20267
18O3	22.6362	22.457	15.4207	15.0515	0.122426	0.107216	0.162737	7.21553	7.40556	-0.803475	1.7453	0.803475	0.24187	0.966212	0.640738	1.9537	1.55913	0.290859	0.192881	0.0489887	0.0489887
3SN1	22.6417		14.0209					8.62087
3SN2	22.1285		14.9912					7.13724
3SN3	22.2627	22.3443	14.429	14.4804	0.0887307	0.162403	0.185061	7.83369	7.86394	0	1	0	0	0.185061	-0.185061	1.13687	0.879612	0.0557091	-0.0557091	0.0557091	0.0557091
3S1	22.9045		13.8288					9.07577
3S2	22.3238		14.8935					7.43038
3S3	23.3486	22.859	14.4146	14.3789	0.171302	0.177748	0.246858	8.93406	8.48007	0.616138	0.652415	-0.616138	-0.185476	-0.36928	-0.862995	0.774169	0.54981	-0.111164	-0.259788	0.0743117	0.0743117
18SN1	22.4576		13.0982					9.35947
18SN2	21.8306		12.736					9.09461
18SN3	22.211	22.1664	12.9906	12.9416	0.105287	0.0619902	0.122181	9.22044	9.22484	0	1	0	0	0.122181	-0.122181	1.08838	0.918798	0.0367801	-0.0367801	0.0367801	0.0367801
18S1	22.9243		13.4687					9.45561
18S2	22.4075		13.1518					9.25564
18S3	22.6812	22.671	13.1807	13.2671	0.0861905	0.0583982	0.104111	9.50048	9.40391	0.179071	0.883272	-0.179071	-0.0539057	-0.0749596	-0.283182	0.949369	0.821777	-0.0225651	-0.0852463	0.0313406	0.0313406
3O
18O
3S
18S

## Sheet: APG8 (C)
APG8	AAEL007162
C_APG8_F	AAAGGCCGAGGGAGATAAAA
C_APG8_R	TTAGGTCGGACGGGACTAGA
	APG8		RPS17		segoi	seendo	sEofdiff	deltact		ddct	2power-ddct	ddct	log2poer-ddt	ddct+se	ddct+_se	2powerP	2powerQ	log2poer-ddt		se OF MEAN OF LOG
3ON1	16.5785		16.6606					-0.082057
3ON2	16.5756		16.5319					0.0437222
3ON3	16.97	16.7081	16.6734	16.622	0.0756294	0.0260847	0.0800013	0.296601	0.0860888	0	1	0	0	0.0800013	-0.0800013	1.05702	0.946057	0.0240828	-0.0240828	0.0240828	0.0240828
3O1	15.4733		13.884					1.58927
3O2	15.8041		14.5491					1.25502
3O3	14.8114	15.363	14.429	14.2874	0.168482	0.118141	0.205775	0.382429	1.07557	0.989483	0.503658	-0.989483	-0.297864	-0.783708	-1.19526	0.580872	0.436708	-0.23592	-0.359809	0.0619446	0.0619446
18ON1	15.5169		12.455					3.06191
18ON2	15.0439		14.4482					0.595712
18ON3	13.7093	14.7567	13.4267	13.4433	0.312472	0.332229	0.456087	0.282595	1.31341	0	1	0	0	0.456087	-0.456087	1.37182	0.728961	0.137296	-0.137296	0.137296	0.137296
18O1	14.2735		14.6456					-0.372171
18O2	13.343		13.2893					0.0536356
18O3	13.5909	13.7358	13.8728	13.9359	0.160628	0.226789	0.277911	-0.281906	-0.200147	-1.51355	2.85512	1.51355	0.455625	1.79146	1.23564	3.46166	2.35486	0.539285	0.371966	0.0836595	0.0836595
3SN1	13.6659		14.436					-0.770041
3SN2	14.1384		14.9631					-0.824685
3SN3	15.2323	14.3455	14.3213	14.5734	0.267822	0.114097	0.291113	0.911036	-0.227897	0	1	0	0	0.291113	-0.291113	1.22358	0.817271	0.0876338	-0.0876338	0.0876338	0.0876338
3S1	13.4306		12.8997					0.530951
3S2	13.0508		11.6582					1.39258
3S3	13.5436	13.3417	13.1834	12.5804	0.0860546	0.270383	0.283747	0.36024	0.761258	0.989155	0.503773	-0.989155	-0.297765	-0.705408	-1.2729	0.613269	0.413826	-0.212349	-0.383182	0.0854165	0.0854165
18SN1	13.125		12.9975					0.127511
18SN2	13.2064		12.031					1.17536
18SN3	12.7582	13.0299	11.7222	12.2502	0.0795894	0.221774	0.235623	1.03602	0.779631	0	1	0	0	0.235623	-0.235623	1.17742	0.849318	0.0709297	-0.0709297	0.0709297	0.0709297
18S1	13.5929		13.5216					0.0712299
18S2	12.4721		13.6099					-1.13784
18S3	13.8892	13.3181	13.2567	13.4627	0.249155	0.0612804	0.256581	0.632551	-0.144687	-0.924317	1.89779	0.924317	0.278247	1.1809	0.667737	2.26718	1.58858	0.355486	0.201009	0.0772384	0.0772384
3O
18O
3S
18S

## Sheet: Calp (E)
Calponin	AAEL008315
E_Calp_F	CCGATCAGCTGTACGAGGA
E_Calp_R	GTCCCACAAGTCGGTTGTCT
	Calp		RPS17		segoi	seendo	sEofdiff	deltact		ddct	2power-ddct	ddct	log2poer-ddt	ddct+se	ddct+_se	2powerP	2powerQ	log2poer-ddt		se OF MEAN OF LOG
3ON1	20.9731		12.1944					8.77871
3ON2	20.3205		11.6348					8.68573
3ON3	21.8525	21.0487	12.222	12.017	0.256262	0.110446	0.279049	9.63053	9.03166	0	1	0	0	0.279049	-0.279049	1.21339	0.824134	0.0840021	-0.0840021	0.0840021	0.0840021
3O1	22.0556		10.6403					11.4153
3O2	22.3049		10.9866					11.3184
3O3	21.7379	22.0328	10.5136	10.7135	0.0947419	0.0816068	0.125043	11.2242	11.3193	2.28765	0.204809	-2.28765	-0.688652	-2.16261	-2.41269	0.223352	0.187805	-0.65101	-0.726293	0.0376416	0.0376416
18ON1	23.0851		10.6722					12.4129
18ON2	23.7699		10.9923					12.7776
18ON3	23.935	23.5967	10.4548	10.7064	0.150212	0.0901335	0.175179	13.4803	12.8902	0	1	0	0	0.175179	-0.175179	1.1291	0.885657	0.0527343	-0.0527343	0.0527343	0.0527343
18O1	24.2345		10.7467					13.4879
18O2	24.2245		10.5458					13.6787
18O3	24.4816	24.3136	10.9253	10.7393	0.0485444	0.0632862	0.0797603	13.5563	13.5743	0.684054	0.622414	-0.684054	-0.205921	-0.604294	-0.763814	0.657793	0.588937	-0.181911	-0.229931	0.0240102	0.0240102
3SN1	23.0011		11.1417					11.8595
3SN2	23.7298		11.6216					12.1083
3SN3	22.6759	23.1356	10.5797	11.1143	0.179891	0.173822	0.250149	12.0962	12.0213	0	1	0	0	0.250149	-0.250149	1.18933	0.840809	0.0753025	-0.0753025	0.0753025	0.0753025
3S1	20.1357		10.01					10.1257
3S2	21.3677		11.8139					9.55373
3S3	20.8767	20.7933	10.072	10.632	0.206739	0.341358	0.399082	10.8047	10.1614	-1.85996	3.62998	1.85996	0.559904	2.25904	1.46088	4.78674	2.75276	0.680039	0.439768	0.120136	0.120136
18SN1	23.9931		10.4037					13.5894
18SN2	23.7308		10.1677					13.5631
18SN3	23.2524	23.6587	9.32062	9.964	0.125194	0.189847	0.22741	13.9317	13.6947	0	1	0	0	0.22741	-0.22741	1.17073	0.854167	0.0684571	-0.0684571	0.0684571	0.0684571
18S1	21.6683		11.9458					9.72248
18S2	21.831		10.9509					10.8801
18S3	21.8604	21.7866	12.0831	11.6599	0.0344936	0.205955	0.208824	9.77726	10.1266	-3.56812	11.8608	3.56812	1.07411	3.77695	3.3593	13.708	10.2624	1.13697	1.01125	0.0628622	0.0628622
3O
18O
3S
18S

## Sheet: Wnt10a (F)
Wnt10a	AAEL000600
F_Wnt10a_F	GAGCACCAAAAGTCGAAACC
F_Wnt10a_R	TATGCGAATGCACTTTCACG
	Wnt10a		RPS17		segoi	seendo	sEofdiff	deltact		ddct	2power-ddct	ddct	log2poer-ddt	ddct+se	ddct+_se	2powerP	2powerQ	log2poer-ddt		se OF MEAN OF LOG
3ON1	28.991		16.6606					12.3305
3ON2	27.6191		16.5319					11.0872
3ON3	28.5007	28.3703	16.6734	16.622	0.231725	0.0260847	0.233188	11.8273	11.7483	0	1	0	0	0.233188	-0.233188	1.17543	0.850753	0.0701966	-0.0701966	0.0701966	0.0701966
3O1	27.5671		13.884					13.6831
3O2	27.003		14.5491					12.4539
3O3	27.6214	27.3972	14.429	14.2874	0.114145	0.118141	0.164275	13.1924	13.1098	1.36148	0.389182	-1.36148	-0.409847	-1.19721	-1.52576	0.436119	0.347297	-0.360395	-0.459299	0.0494518	0.0494518
18ON1	25.2797		12.455					12.8246
18ON2	25.9119		14.4482					11.4637
18ON3	25.978	25.7232	13.4267	13.4433	0.128508	0.332229	0.356217	12.5513	12.2799	0	1	0	0	0.356217	-0.356217	1.28007	0.78121	0.107232	-0.107232	0.107232	0.107232
18O1	28.3674		14.6456					13.7217
18O2	27.3802		13.2893					14.0909
18O3	27.5575	27.7683	13.8728	13.9359	0.175432	0.226789	0.286722	13.6847	13.8324	1.55252	0.340914	-1.55252	-0.467355	-1.2658	-1.83924	0.415869	0.279468	-0.381044	-0.553667	0.0863118	0.0863118
3SN1	28.8165		14.436					14.3805
3SN2	28.8623		14.9631					13.8992
3SN3	28.4382	28.7056	14.3213	14.5734	0.0775837	0.114097	0.137976	14.1169	14.1322	0	1	0	0	0.137976	-0.137976	1.10036	0.908793	0.0415349	-0.0415349	0.0415349	0.0415349
3S1	25.7108		12.8997					12.8111
3S2	25.9313		11.6582					14.2731
3S3	26.2591	25.9671	13.1834	12.5804	0.0919739	0.270383	0.285598	13.0758	13.3867	-0.745541	1.6766	0.745541	0.22443	1.03114	0.459943	2.04364	1.37549	0.310404	0.138457	0.0859736	0.0859736
18SN1	26.5699		12.9975					13.5724
18SN2	25.1678		12.031					13.1368
18SN3	24.6142	25.4506	11.7222	12.2502	0.336019	0.221774	0.402607	12.892	13.2004	0	1	0	0	0.402607	-0.402607	1.32189	0.75649	0.121197	-0.121197	0.121197	0.121197
18S1	27.7607		13.5216					14.2391
18S2	27.1645		13.6099					13.5546
18S3	27.1263	27.3505	13.2567	13.4627	0.118593	0.0612804	0.13349	13.8696	13.8878	0.687376	0.620982	-0.687376	-0.206921	-0.553886	-0.820866	0.681183	0.566102	-0.166736	-0.247105	0.0401845	0.0401845
3O
18O
3S
18S
